# Supplementary material for: Care patterns of patients with chronic fibrosing interstitial lung disease (ILD) with a progressive phenotype
Source: BMC Pulm Med. 2022 Apr 23;22:153. doi: 10.1186/s12890-022-01953-9 (PMC9034591; doi:10.1186/s12890-022-01953-9)
Supplement: Supplementary file 1 — Additional file 1: Appendix. Codes list. [file 12890_2022_1953_MOESM1_ESM.xlsx]

## Sheet: ILD codes
Code	Code Type	Description	Requires Fibrosis Code
J8409	ICD-10 Dx	Other alveolar and parieto-alveolar conditions	FIB
J8410	ICD-10 Dx	Pulmonary fibrosis, unspecified	FIB
J84111	ICD-10 Dx	Idiopathic interstitial pneumonia, not otherwise specified	FIB
J84112	ICD-10 Dx	Idiopathic pulmonary fibrosis	FIB
J84113	ICD-10 Dx	Idiopathic non-specific interstitial pneumonitis	FIB
J84114	ICD-10 Dx	Acute interstitial pneumonitis	FIB
J84117	ICD-10 Dx	Desquamative interstitial pneumonia	FIB
J8417	ICD-10 Dx	Other interstitial pulmonary diseases with fibrosis in diseases classified elsewhere	FIB
J84170	ICD-10 Dx	Interstitial lung disease with progressive fibrotic phenotype in diseases classified elsewhere	FIB
J842	ICD-10 Dx	Lymphoid interstitial pneumonia	FIB
J8489	ICD-10 Dx	Other specified interstitial pulmonary diseases	FIB
J849	ICD-10 Dx	Interstitial pulmonary disease, unspecified	FIB
J60	ICD-10 Dx	Coalworker's pneumoconiosis	N
J61	ICD-10 Dx	Pneumoconiosis due to asbestos and other mineral fibers	N
J620	ICD-10 Dx	Pneumoconiosis due to talc dust	N
J628	ICD-10 Dx	Pneumoconiosis due to other dust containing silica	N
J630	ICD-10 Dx	Aluminosis (of lung)	N
J631	ICD-10 Dx	Bauxite fibrosis (of lung)	N
J632	ICD-10 Dx	Berylliosis	N
J633	ICD-10 Dx	Graphite fibrosis (of lung)	N
J634	ICD-10 Dx	Siderosis	N
J635	ICD-10 Dx	Stannosis	N
J636	ICD-10 Dx	Pneumoconiosis due to other specified inorganic dusts	N
J64	ICD-10 Dx	Unspecified pneumoconiosis	N
M3481	ICD-10 Dx	Systemic sclerosis with lung involvement	N
D860	ICD-10 Dx	Sarcoidosis of lung	Y
D861	ICD-10 Dx	Sarcoidosis of lymph nodes	Y
D862	ICD-10 Dx	Sarcoidosis of lung with sarcoidosis of lymph nodes	Y
D863	ICD-10 Dx	Sarcoidosis of skin	Y
D8681	ICD-10 Dx	Sarcoid meningitis	Y
D8682	ICD-10 Dx	Multiple cranial nerve palsies in sarcoidosis	Y
D8683	ICD-10 Dx	Sarcoid iridocyclitis	Y
D8684	ICD-10 Dx	Sarcoid pyelonephritis	Y
D8685	ICD-10 Dx	Sarcoid myocarditis	Y
D8686	ICD-10 Dx	Sarcoid arthropathy	Y
D8687	ICD-10 Dx	Sarcoid myositis	Y
D8689	ICD-10 Dx	Sarcoidosis of other sites	Y
D869	ICD-10 Dx	Sarcoidosis, unspecified	Y
J660	ICD-10 Dx	Byssinosis	Y
J661	ICD-10 Dx	Flax-dressers' disease	Y
J662	ICD-10 Dx	Cannabinosis	Y
J668	ICD-10 Dx	Airway disease due to other specific organic dusts	Y
J670	ICD-10 Dx	Farmer's lung	Y
J671	ICD-10 Dx	Bagassosis	Y
J672	ICD-10 Dx	Bird fancier's lung	Y
J673	ICD-10 Dx	Suberosis	Y
J674	ICD-10 Dx	Maltworker's lung	Y
J675	ICD-10 Dx	Mushroom-worker's lung	Y
J676	ICD-10 Dx	Maple-bark-stripper's lung	Y
J677	ICD-10 Dx	Air conditioner and humidifier lung	Y
J678	ICD-10 Dx	Hypersensitivity pneumonitis due to other organic dusts	Y
J679	ICD-10 Dx	Hypersensitivity pneumonitis due to unspecified organic dust	Y
J680	ICD-10 Dx	Bronchitis and pneumonitis due to chemicals, gases, fumes and vapors	Y
J681	ICD-10 Dx	Pulmonary edema due to chemicals, gases, fumes and vapors	Y
J684	ICD-10 Dx	Chronic respiratory conditions due to chemicals, gases, fumes, and vapors	Y
J688	ICD-10 Dx	Other respiratory conditions due to chemicals, gases, fumes, and vapors	Y
J689	ICD-10 Dx	Unspecified respiratory condition due to chemicals, gases, fumes, and vapors	Y
J690	ICD-10 Dx	Pneumonitis due to inhalation of food and vomit	Y
J691	ICD-10 Dx	Pneumonitis due to inhalation of oils and essences	Y
J698	ICD-10 Dx	Pneumonitis due to inhalation of other solids and liquids	Y
J70	ICD-10 Dx	Acute pulmonary manifestations due to radiation	Y
J701	ICD-10 Dx	Chronic and other pulmonary manifestations due to radiation	Y
J703	ICD-10 Dx	Chronic drug-induced interstitial lung disorders	Y
J704	ICD-10 Dx	Drug-induced interstitial lung disorders, unspecified	Y
J708	ICD-10 Dx	Respiratory conditions due to other specified external agents	Y
J709	ICD-10 Dx	Respiratory conditions due to unspecified external agent	Y
J84116	ICD-10 Dx	Cryptogenic organizing pneumonia	Y
M0500	ICD-10 Dx	Felty's syndrome, unspecified site	Y
M05011	ICD-10 Dx	Felty's syndrome, right shoulder	Y
M05012	ICD-10 Dx	Felty's syndrome, left shoulder	Y
M05019	ICD-10 Dx	Felty's syndrome, unspecified shoulder	Y
M05021	ICD-10 Dx	Felty's syndrome, right elbow	Y
M05022	ICD-10 Dx	Felty's syndrome, left elbow	Y
M05029	ICD-10 Dx	Felty's syndrome, unspecified elbow	Y
M05031	ICD-10 Dx	Felty's syndrome, right wrist	Y
M05032	ICD-10 Dx	Felty's syndrome, left wrist	Y
M05039	ICD-10 Dx	Felty's syndrome, unspecified wrist	Y
M05041	ICD-10 Dx	Felty's syndrome, right hand	Y
M05042	ICD-10 Dx	Felty's syndrome, left hand	Y
M05049	ICD-10 Dx	Felty's syndrome, unspecified hand	Y
M05051	ICD-10 Dx	Felty's syndrome, right hip	Y
M05052	ICD-10 Dx	Felty's syndrome, left hip	Y
M05059	ICD-10 Dx	Felty's syndrome, unspecified hip	Y
M05061	ICD-10 Dx	Felty's syndrome, right knee	Y
M05062	ICD-10 Dx	Felty's syndrome, left knee	Y
M05069	ICD-10 Dx	Felty's syndrome, unspecified knee	Y
M05071	ICD-10 Dx	Felty's syndrome, right ankle and foot	Y
M05072	ICD-10 Dx	Felty's syndrome, left ankle and foot	Y
M05079	ICD-10 Dx	Felty's syndrome, unspecified ankle and foot	Y
M0509	ICD-10 Dx	Felty's syndrome, multiple sites	Y
M0510	ICD-10 Dx	Rheumatoid lung disease with rheumatoid arthritis of unspecified site	Y
M05111	ICD-10 Dx	Rheumatoid lung disease with rheumatoid arthritis of right shoulder	Y
M05112	ICD-10 Dx	Rheumatoid lung disease with rheumatoid arthritis of left shoulder	Y
M05119	ICD-10 Dx	Rheumatoid lung disease with rheumatoid arthritis of unspecified shoulder	Y
M05121	ICD-10 Dx	Rheumatoid lung disease with rheumatoid arthritis of right elbow	Y
M05122	ICD-10 Dx	Rheumatoid lung disease with rheumatoid arthritis of left elbow	Y
M05129	ICD-10 Dx	Rheumatoid lung disease with rheumatoid arthritis of unspecified elbow	Y
M05131	ICD-10 Dx	Rheumatoid lung disease with rheumatoid arthritis of right wrist	Y
M05132	ICD-10 Dx	Rheumatoid lung disease with rheumatoid arthritis of left wrist	Y
M05139	ICD-10 Dx	Rheumatoid lung disease with rheumatoid arthritis of unspecified wrist	Y
M05141	ICD-10 Dx	Rheumatoid lung disease with rheumatoid arthritis of right hand	Y
M05142	ICD-10 Dx	Rheumatoid lung disease with rheumatoid arthritis of left hand	Y
M05149	ICD-10 Dx	Rheumatoid lung disease with rheumatoid arthritis of unspecified hand	Y
M05151	ICD-10 Dx	Rheumatoid lung disease with rheumatoid arthritis of right hip	Y
M05152	ICD-10 Dx	Rheumatoid lung disease with rheumatoid arthritis of left hip	Y
M05159	ICD-10 Dx	Rheumatoid lung disease with rheumatoid arthritis of unspecified hip	Y
M05161	ICD-10 Dx	Rheumatoid lung disease with rheumatoid arthritis of right knee	Y
M05162	ICD-10 Dx	Rheumatoid lung disease with rheumatoid arthritis of left knee	Y
M05169	ICD-10 Dx	Rheumatoid lung disease with rheumatoid arthritis of unspecified knee	Y
M05171	ICD-10 Dx	Rheumatoid lung disease with rheumatoid arthritis of right ankle and foot	Y
M05172	ICD-10 Dx	Rheumatoid lung disease with rheumatoid arthritis of left ankle and foot	Y
M05179	ICD-10 Dx	Rheumatoid lung disease with rheumatoid arthritis of unspecified ankle and foot	Y
M0519	ICD-10 Dx	Rheumatoid lung disease with rheumatoid arthritis of multiple sites	Y
M0520	ICD-10 Dx	Rheumatoid vasculitis with rheumatoid arthritis of unspecified site	Y
M05211	ICD-10 Dx	Rheumatoid vasculitis with rheumatoid arthritis of right shoulder	Y
M05212	ICD-10 Dx	Rheumatoid vasculitis with rheumatoid arthritis of left shoulder	Y
M05219	ICD-10 Dx	Rheumatoid vasculitis with rheumatoid arthritis of unspecified shoulder	Y
M05221	ICD-10 Dx	Rheumatoid vasculitis with rheumatoid arthritis of right elbow	Y
M05222	ICD-10 Dx	Rheumatoid vasculitis with rheumatoid arthritis of left elbow	Y
M05229	ICD-10 Dx	Rheumatoid vasculitis with rheumatoid arthritis of unspecified elbow	Y
M05231	ICD-10 Dx	Rheumatoid vasculitis with rheumatoid arthritis of right wrist	Y
M05232	ICD-10 Dx	Rheumatoid vasculitis with rheumatoid arthritis of left wrist	Y
M05239	ICD-10 Dx	Rheumatoid vasculitis with rheumatoid arthritis of unspecified wrist	Y
M05241	ICD-10 Dx	Rheumatoid vasculitis with rheumatoid arthritis of right hand	Y
M05242	ICD-10 Dx	Rheumatoid vasculitis with rheumatoid arthritis of left hand	Y
M05249	ICD-10 Dx	Rheumatoid vasculitis with rheumatoid arthritis of unspecified hand	Y
M05251	ICD-10 Dx	Rheumatoid vasculitis with rheumatoid arthritis of right hip	Y
M05252	ICD-10 Dx	Rheumatoid vasculitis with rheumatoid arthritis of left hip	Y
M05259	ICD-10 Dx	Rheumatoid vasculitis with rheumatoid arthritis of unspecified hip	Y
M05261	ICD-10 Dx	Rheumatoid vasculitis with rheumatoid arthritis of right knee	Y
M05262	ICD-10 Dx	Rheumatoid vasculitis with rheumatoid arthritis of left knee	Y
M05269	ICD-10 Dx	Rheumatoid vasculitis with rheumatoid arthritis of unspecified knee	Y
M05271	ICD-10 Dx	Rheumatoid vasculitis with rheumatoid arthritis of right ankle and foot	Y
M05272	ICD-10 Dx	Rheumatoid vasculitis with rheumatoid arthritis of left ankle and foot	Y
M05279	ICD-10 Dx	Rheumatoid vasculitis with rheumatoid arthritis of unspecified ankle and foot	Y
M0529	ICD-10 Dx	Rheumatoid vasculitis with rheumatoid arthritis of multiple sites	Y
M0530	ICD-10 Dx	Rheumatoid heart disease with rheumatoid arthritis of unspecified site	Y
M05311	ICD-10 Dx	Rheumatoid heart disease with rheumatoid arthritis of right shoulder	Y
M05312	ICD-10 Dx	Rheumatoid heart disease with rheumatoid arthritis of left shoulder	Y
M05319	ICD-10 Dx	Rheumatoid heart disease with rheumatoid arthritis of unspecified shoulder	Y
M05321	ICD-10 Dx	Rheumatoid heart disease with rheumatoid arthritis of right elbow	Y
M05322	ICD-10 Dx	Rheumatoid heart disease with rheumatoid arthritis of left elbow	Y
M05329	ICD-10 Dx	Rheumatoid heart disease with rheumatoid arthritis of unspecified elbow	Y
M05331	ICD-10 Dx	Rheumatoid heart disease with rheumatoid arthritis of right wrist	Y
M05332	ICD-10 Dx	Rheumatoid heart disease with rheumatoid arthritis of left wrist	Y
M05339	ICD-10 Dx	Rheumatoid heart disease with rheumatoid arthritis of unspecified wrist	Y
M05341	ICD-10 Dx	Rheumatoid heart disease with rheumatoid arthritis of right hand	Y
M05342	ICD-10 Dx	Rheumatoid heart disease with rheumatoid arthritis of left hand	Y
M05349	ICD-10 Dx	Rheumatoid heart disease with rheumatoid arthritis of unspecified hand	Y
M05351	ICD-10 Dx	Rheumatoid heart disease with rheumatoid arthritis of right hip	Y
M05352	ICD-10 Dx	Rheumatoid heart disease with rheumatoid arthritis of left hip	Y
M05359	ICD-10 Dx	Rheumatoid heart disease with rheumatoid arthritis of unspecified hip	Y
M05361	ICD-10 Dx	Rheumatoid heart disease with rheumatoid arthritis of right knee	Y
M05362	ICD-10 Dx	Rheumatoid heart disease with rheumatoid arthritis of left knee	Y
M05369	ICD-10 Dx	Rheumatoid heart disease with rheumatoid arthritis of unspecified knee	Y
M05371	ICD-10 Dx	Rheumatoid heart disease with rheumatoid arthritis of right ankle and foot	Y
M05372	ICD-10 Dx	Rheumatoid heart disease with rheumatoid arthritis of left ankle and foot	Y
M05379	ICD-10 Dx	Rheumatoid heart disease with rheumatoid arthritis of unspecified ankle and foot	Y
M0539	ICD-10 Dx	Rheumatoid heart disease with rheumatoid arthritis of multiple sites	Y
M0540	ICD-10 Dx	Rheumatoid myopathy with rheumatoid arthritis of unspecified site	Y
M05411	ICD-10 Dx	Rheumatoid myopathy with rheumatoid arthritis of right shoulder	Y
M05412	ICD-10 Dx	Rheumatoid myopathy with rheumatoid arthritis of left shoulder	Y
M05419	ICD-10 Dx	Rheumatoid myopathy with rheumatoid arthritis of unspecified shoulder	Y
M05421	ICD-10 Dx	Rheumatoid myopathy with rheumatoid arthritis of right elbow	Y
M05422	ICD-10 Dx	Rheumatoid myopathy with rheumatoid arthritis of left elbow	Y
M05429	ICD-10 Dx	Rheumatoid myopathy with rheumatoid arthritis of unspecified elbow	Y
M05431	ICD-10 Dx	Rheumatoid myopathy with rheumatoid arthritis of right wrist	Y
M05432	ICD-10 Dx	Rheumatoid myopathy with rheumatoid arthritis of left wrist	Y
M05439	ICD-10 Dx	Rheumatoid myopathy with rheumatoid arthritis of unspecified wrist	Y
M05441	ICD-10 Dx	Rheumatoid myopathy with rheumatoid arthritis of right hand	Y
M05442	ICD-10 Dx	Rheumatoid myopathy with rheumatoid arthritis of left hand	Y
M05449	ICD-10 Dx	Rheumatoid myopathy with rheumatoid arthritis of unspecified hand	Y
M05451	ICD-10 Dx	Rheumatoid myopathy with rheumatoid arthritis of right hip	Y
M05452	ICD-10 Dx	Rheumatoid myopathy with rheumatoid arthritis of left hip	Y
M05459	ICD-10 Dx	Rheumatoid myopathy with rheumatoid arthritis of unspecified hip	Y
M05461	ICD-10 Dx	Rheumatoid myopathy with rheumatoid arthritis of right knee	Y
M05462	ICD-10 Dx	Rheumatoid myopathy with rheumatoid arthritis of left knee	Y
M05469	ICD-10 Dx	Rheumatoid myopathy with rheumatoid arthritis of unspecified knee	Y
M05471	ICD-10 Dx	Rheumatoid myopathy with rheumatoid arthritis of right ankle and foot	Y
M05472	ICD-10 Dx	Rheumatoid myopathy with rheumatoid arthritis of left ankle and foot	Y
M05479	ICD-10 Dx	Rheumatoid myopathy with rheumatoid arthritis of unspecified ankle and foot	Y
M0549	ICD-10 Dx	Rheumatoid myopathy with rheumatoid arthritis of multiple sites	Y
M0550	ICD-10 Dx	Rheumatoid polyneuropathy with rheumatoid arthritis of unspecified site	Y
M05511	ICD-10 Dx	Rheumatoid polyneuropathy with rheumatoid arthritis of right shoulder	Y
M05512	ICD-10 Dx	Rheumatoid polyneuropathy with rheumatoid arthritis of left shoulder	Y
M05519	ICD-10 Dx	Rheumatoid polyneuropathy with rheumatoid arthritis of unspecified shoulder	Y
M05521	ICD-10 Dx	Rheumatoid polyneuropathy with rheumatoid arthritis of right elbow	Y
M05522	ICD-10 Dx	Rheumatoid polyneuropathy with rheumatoid arthritis of left elbow	Y
M05529	ICD-10 Dx	Rheumatoid polyneuropathy with rheumatoid arthritis of unspecified elbow	Y
M05531	ICD-10 Dx	Rheumatoid polyneuropathy with rheumatoid arthritis of right wrist	Y
M05532	ICD-10 Dx	Rheumatoid polyneuropathy with rheumatoid arthritis of left wrist	Y
M05539	ICD-10 Dx	Rheumatoid polyneuropathy with rheumatoid arthritis of unspecified wrist	Y
M05541	ICD-10 Dx	Rheumatoid polyneuropathy with rheumatoid arthritis of right hand	Y
M05542	ICD-10 Dx	Rheumatoid polyneuropathy with rheumatoid arthritis of left hand	Y
M05549	ICD-10 Dx	Rheumatoid polyneuropathy with rheumatoid arthritis of unspecified hand	Y
M05551	ICD-10 Dx	Rheumatoid polyneuropathy with rheumatoid arthritis of right hip	Y
M05552	ICD-10 Dx	Rheumatoid polyneuropathy with rheumatoid arthritis of left hip	Y
M05559	ICD-10 Dx	Rheumatoid polyneuropathy with rheumatoid arthritis of unspecified hip	Y
M05561	ICD-10 Dx	Rheumatoid polyneuropathy with rheumatoid arthritis of right knee	Y
M05562	ICD-10 Dx	Rheumatoid polyneuropathy with rheumatoid arthritis of left knee	Y
M05569	ICD-10 Dx	Rheumatoid polyneuropathy with rheumatoid arthritis of unspecified knee	Y
M05571	ICD-10 Dx	Rheumatoid polyneuropathy with rheumatoid arthritis of right ankle and foot	Y
M05572	ICD-10 Dx	Rheumatoid polyneuropathy with rheumatoid arthritis of left ankle and foot	Y
M05579	ICD-10 Dx	Rheumatoid polyneuropathy with rheumatoid arthritis of unspecified ankle and foot	Y
M0559	ICD-10 Dx	Rheumatoid polyneuropathy with rheumatoid arthritis of multiple sites	Y
M0560	ICD-10 Dx	Rheumatoid arthritis of unspecified site with involvement of other organs and systems	Y
M05611	ICD-10 Dx	Rheumatoid arthritis of right shoulder with involvement of other organs and systems	Y
M05612	ICD-10 Dx	Rheumatoid arthritis of left shoulder with involvement of other organs and systems	Y
M05619	ICD-10 Dx	Rheumatoid arthritis of unspecified shoulder with involvement of other organs and systems	Y
M05621	ICD-10 Dx	Rheumatoid arthritis of right elbow with involvement of other organs and systems	Y
M05622	ICD-10 Dx	Rheumatoid arthritis of left elbow with involvement of other organs and systems	Y
M05629	ICD-10 Dx	Rheumatoid arthritis of unspecified elbow with involvement of other organs and systems	Y
M05631	ICD-10 Dx	Rheumatoid arthritis of right wrist with involvement of other organs and systems	Y
M05632	ICD-10 Dx	Rheumatoid arthritis of left wrist with involvement of other organs and systems	Y
M05639	ICD-10 Dx	Rheumatoid arthritis of unspecified wrist with involvement of other organs and systems	Y
M05641	ICD-10 Dx	Rheumatoid arthritis of right hand with involvement of other organs and systems	Y
M05642	ICD-10 Dx	Rheumatoid arthritis of left hand with involvement of other organs and systems	Y
M05649	ICD-10 Dx	Rheumatoid arthritis of unspecified hand with involvement of other organs and systems	Y
M05651	ICD-10 Dx	Rheumatoid arthritis of right hip with involvement of other organs and systems	Y
M05652	ICD-10 Dx	Rheumatoid arthritis of left hip with involvement of other organs and systems	Y
M05659	ICD-10 Dx	Rheumatoid arthritis of unspecified hip with involvement of other organs and systems	Y
M05661	ICD-10 Dx	Rheumatoid arthritis of right knee with involvement of other organs and systems	Y
M05662	ICD-10 Dx	Rheumatoid arthritis of left knee with involvement of other organs and systems	Y
M05669	ICD-10 Dx	Rheumatoid arthritis of unspecified knee with involvement of other organs and systems	Y
M05671	ICD-10 Dx	Rheumatoid arthritis of right ankle and foot with involvement of other organs and systems	Y
M05672	ICD-10 Dx	Rheumatoid arthritis of left ankle and foot with involvement of other organs and systems	Y
M05679	ICD-10 Dx	Rheumatoid arthritis of unspecified ankle and foot with involvement of other organs and systems	Y
M0569	ICD-10 Dx	Rheumatoid arthritis of multiple sites with involvement of other organs and systems	Y
M0570	ICD-10 Dx	Rheumatoid arthritis with rheumatoid factor of unspecified site without organ or systems involvement	Y
M05711	ICD-10 Dx	Rheumatoid arthritis with rheumatoid factor of right shoulder without organ or systems involvement	Y
M05712	ICD-10 Dx	Rheumatoid arthritis with rheumatoid factor of left shoulder without organ or systems involvement	Y
M05719	ICD-10 Dx	Rheumatoid arthritis with rheumatoid factor of unspecified shoulder without organ or systems involvement	Y
M05721	ICD-10 Dx	Rheumatoid arthritis with rheumatoid factor of right elbow without organ or systems involvement	Y
M05722	ICD-10 Dx	Rheumatoid arthritis with rheumatoid factor of left elbow without organ or systems involvement	Y
M05729	ICD-10 Dx	Rheumatoid arthritis with rheumatoid factor of unspecified elbow without organ or systems involvement	Y
M05731	ICD-10 Dx	Rheumatoid arthritis with rheumatoid factor of right wrist without organ or systems involvement	Y
M05732	ICD-10 Dx	Rheumatoid arthritis with rheumatoid factor of left wrist without organ or systems involvement	Y
M05739	ICD-10 Dx	Rheumatoid arthritis with rheumatoid factor of unspecified wrist without organ or systems involvement	Y
M05741	ICD-10 Dx	Rheumatoid arthritis with rheumatoid factor of right hand without organ or systems involvement	Y
M05742	ICD-10 Dx	Rheumatoid arthritis with rheumatoid factor of left hand without organ or systems involvement	Y
M05749	ICD-10 Dx	Rheumatoid arthritis with rheumatoid factor of unspecified hand without organ or systems involvement	Y
M05751	ICD-10 Dx	Rheumatoid arthritis with rheumatoid factor of right hip without organ or systems involvement	Y
M05752	ICD-10 Dx	Rheumatoid arthritis with rheumatoid factor of left hip without organ or systems involvement	Y
M05759	ICD-10 Dx	Rheumatoid arthritis with rheumatoid factor of unspecified hip without organ or systems involvement	Y
M05761	ICD-10 Dx	Rheumatoid arthritis with rheumatoid factor of right knee without organ or systems involvement	Y
M05762	ICD-10 Dx	Rheumatoid arthritis with rheumatoid factor of left knee without organ or systems involvement	Y
M05769	ICD-10 Dx	Rheumatoid arthritis with rheumatoid factor of unspecified knee without organ or systems involvement	Y
M05771	ICD-10 Dx	Rheumatoid arthritis with rheumatoid factor of right ankle and foot without organ or systems involvement	Y
M05772	ICD-10 Dx	Rheumatoid arthritis with rheumatoid factor of left ankle and foot without organ or systems involvement	Y
M05779	ICD-10 Dx	Rheumatoid arthritis with rheumatoid factor of unspecified ankle and foot without organ or systems involvement	Y
M0579	ICD-10 Dx	Rheumatoid arthritis with rheumatoid factor of multiple sites without organ or systems involvement	Y
M0580	ICD-10 Dx	Other rheumatoid arthritis with rheumatoid factor of unspecified site	Y
M05811	ICD-10 Dx	Other rheumatoid arthritis with rheumatoid factor of right shoulder	Y
M05812	ICD-10 Dx	Other rheumatoid arthritis with rheumatoid factor of left shoulder	Y
M05819	ICD-10 Dx	Other rheumatoid arthritis with rheumatoid factor of unspecified shoulder	Y
M05821	ICD-10 Dx	Other rheumatoid arthritis with rheumatoid factor of right elbow	Y
M05822	ICD-10 Dx	Other rheumatoid arthritis with rheumatoid factor of left elbow	Y
M05829	ICD-10 Dx	Other rheumatoid arthritis with rheumatoid factor of unspecified elbow	Y
M05831	ICD-10 Dx	Other rheumatoid arthritis with rheumatoid factor of right wrist	Y
M05832	ICD-10 Dx	Other rheumatoid arthritis with rheumatoid factor of left wrist	Y
M05839	ICD-10 Dx	Other rheumatoid arthritis with rheumatoid factor of unspecified wrist	Y
M05841	ICD-10 Dx	Other rheumatoid arthritis with rheumatoid factor of right hand	Y
M05842	ICD-10 Dx	Other rheumatoid arthritis with rheumatoid factor of left hand	Y
M05849	ICD-10 Dx	Other rheumatoid arthritis with rheumatoid factor of unspecified hand	Y
M05851	ICD-10 Dx	Other rheumatoid arthritis with rheumatoid factor of right hip	Y
M05852	ICD-10 Dx	Other rheumatoid arthritis with rheumatoid factor of left hip	Y
M05859	ICD-10 Dx	Other rheumatoid arthritis with rheumatoid factor of unspecified hip	Y
M05861	ICD-10 Dx	Other rheumatoid arthritis with rheumatoid factor of right knee	Y
M05862	ICD-10 Dx	Other rheumatoid arthritis with rheumatoid factor of left knee	Y
M05869	ICD-10 Dx	Other rheumatoid arthritis with rheumatoid factor of unspecified knee	Y
M05871	ICD-10 Dx	Other rheumatoid arthritis with rheumatoid factor of right ankle and foot	Y
M05872	ICD-10 Dx	Other rheumatoid arthritis with rheumatoid factor of left ankle and foot	Y
M05879	ICD-10 Dx	Other rheumatoid arthritis with rheumatoid factor of unspecified ankle and foot	Y
M0589	ICD-10 Dx	Other rheumatoid arthritis with rheumatoid factor of multiple sites	Y
M059	ICD-10 Dx	Rheumatoid arthritis with rheumatoid factor, unspecified	Y
M0600	ICD-10 Dx	Rheumatoid arthritis without rheumatoid factor, unspecified site	Y
M06011	ICD-10 Dx	Rheumatoid arthritis without rheumatoid factor, right shoulder	Y
M06012	ICD-10 Dx	Rheumatoid arthritis without rheumatoid factor, left shoulder	Y
M06019	ICD-10 Dx	Rheumatoid arthritis without rheumatoid factor, unspecified shoulder	Y
M06021	ICD-10 Dx	Rheumatoid arthritis without rheumatoid factor, right elbow	Y
M06022	ICD-10 Dx	Rheumatoid arthritis without rheumatoid factor, left elbow	Y
M06029	ICD-10 Dx	Rheumatoid arthritis without rheumatoid factor, unspecified elbow	Y
M06031	ICD-10 Dx	Rheumatoid arthritis without rheumatoid factor, right wrist	Y
M06032	ICD-10 Dx	Rheumatoid arthritis without rheumatoid factor, left wrist	Y
M06039	ICD-10 Dx	Rheumatoid arthritis without rheumatoid factor, unspecified wrist	Y
M06041	ICD-10 Dx	Rheumatoid arthritis without rheumatoid factor, right hand	Y
M06042	ICD-10 Dx	Rheumatoid arthritis without rheumatoid factor, left hand	Y
M06049	ICD-10 Dx	Rheumatoid arthritis without rheumatoid factor, unspecified hand	Y
M06051	ICD-10 Dx	Rheumatoid arthritis without rheumatoid factor, right hip	Y
M06052	ICD-10 Dx	Rheumatoid arthritis without rheumatoid factor, left hip	Y
M06059	ICD-10 Dx	Rheumatoid arthritis without rheumatoid factor, unspecified hip	Y
M06061	ICD-10 Dx	Rheumatoid arthritis without rheumatoid factor, right knee	Y
M06062	ICD-10 Dx	Rheumatoid arthritis without rheumatoid factor, left knee	Y
M06069	ICD-10 Dx	Rheumatoid arthritis without rheumatoid factor, unspecified knee	Y
M06071	ICD-10 Dx	Rheumatoid arthritis without rheumatoid factor, right ankle and foot	Y
M06072	ICD-10 Dx	Rheumatoid arthritis without rheumatoid factor, left ankle and foot	Y
M06079	ICD-10 Dx	Rheumatoid arthritis without rheumatoid factor, unspecified ankle and foot	Y
M0608	ICD-10 Dx	Rheumatoid arthritis without rheumatoid factor, vertebrae	Y
M0609	ICD-10 Dx	Rheumatoid arthritis without rheumatoid factor, multiple sites	Y
M061	ICD-10 Dx	Adult-onset Still's disease	Y
M0620	ICD-10 Dx	Rheumatoid bursitis, unspecified site	Y
M06211	ICD-10 Dx	Rheumatoid bursitis, right shoulder	Y
M06212	ICD-10 Dx	Rheumatoid bursitis, left shoulder	Y
M06219	ICD-10 Dx	Rheumatoid bursitis, unspecified shoulder	Y
M06221	ICD-10 Dx	Rheumatoid bursitis, right elbow	Y
M06222	ICD-10 Dx	Rheumatoid bursitis, left elbow	Y
M06229	ICD-10 Dx	Rheumatoid bursitis, unspecified elbow	Y
M06231	ICD-10 Dx	Rheumatoid bursitis, right wrist	Y
M06232	ICD-10 Dx	Rheumatoid bursitis, left wrist	Y
M06239	ICD-10 Dx	Rheumatoid bursitis, unspecified wrist	Y
M06241	ICD-10 Dx	Rheumatoid bursitis, right hand	Y
M06242	ICD-10 Dx	Rheumatoid bursitis, left hand	Y
M06249	ICD-10 Dx	Rheumatoid bursitis, unspecified hand	Y
M06251	ICD-10 Dx	Rheumatoid bursitis, right hip	Y
M06252	ICD-10 Dx	Rheumatoid bursitis, left hip	Y
M06259	ICD-10 Dx	Rheumatoid bursitis, unspecified hip	Y
M06261	ICD-10 Dx	Rheumatoid bursitis, right knee	Y
M06262	ICD-10 Dx	Rheumatoid bursitis, left knee	Y
M06269	ICD-10 Dx	Rheumatoid bursitis, unspecified knee	Y
M06271	ICD-10 Dx	Rheumatoid bursitis, right ankle and foot	Y
M06272	ICD-10 Dx	Rheumatoid bursitis, left ankle and foot	Y
M06279	ICD-10 Dx	Rheumatoid bursitis, unspecified ankle and foot	Y
M0628	ICD-10 Dx	Rheumatoid bursitis, vertebrae	Y
M0629	ICD-10 Dx	Rheumatoid bursitis, multiple sites	Y
M0630	ICD-10 Dx	Rheumatoid nodule, unspecified site	Y
M06311	ICD-10 Dx	Rheumatoid nodule, right shoulder	Y
M06312	ICD-10 Dx	Rheumatoid nodule, left shoulder	Y
M06319	ICD-10 Dx	Rheumatoid nodule, unspecified shoulder	Y
M06321	ICD-10 Dx	Rheumatoid nodule, right elbow	Y
M06322	ICD-10 Dx	Rheumatoid nodule, left elbow	Y
M06329	ICD-10 Dx	Rheumatoid nodule, unspecified elbow	Y
M06331	ICD-10 Dx	Rheumatoid nodule, right wrist	Y
M06332	ICD-10 Dx	Rheumatoid nodule, left wrist	Y
M06339	ICD-10 Dx	Rheumatoid nodule, unspecified wrist	Y
M06341	ICD-10 Dx	Rheumatoid nodule, right hand	Y
M06342	ICD-10 Dx	Rheumatoid nodule, left hand	Y
M06349	ICD-10 Dx	Rheumatoid nodule, unspecified hand	Y
M06351	ICD-10 Dx	Rheumatoid nodule, right hip	Y
M06352	ICD-10 Dx	Rheumatoid nodule, left hip	Y
M06359	ICD-10 Dx	Rheumatoid nodule, unspecified hip	Y
M06361	ICD-10 Dx	Rheumatoid nodule, right knee	Y
M06362	ICD-10 Dx	Rheumatoid nodule, left knee	Y
M06369	ICD-10 Dx	Rheumatoid nodule, unspecified knee	Y
M06371	ICD-10 Dx	Rheumatoid nodule, right ankle and foot	Y
M06372	ICD-10 Dx	Rheumatoid nodule, left ankle and foot	Y
M06379	ICD-10 Dx	Rheumatoid nodule, unspecified ankle and foot	Y
M0638	ICD-10 Dx	Rheumatoid nodule, vertebrae	Y
M0639	ICD-10 Dx	Rheumatoid nodule, multiple sites	Y
M064	ICD-10 Dx	Inflammatory polyarthropathy	Y
M0680	ICD-10 Dx	Other specified rheumatoid arthritis, unspecified site	Y
M06811	ICD-10 Dx	Other specified rheumatoid arthritis, right shoulder	Y
M06812	ICD-10 Dx	Other specified rheumatoid arthritis, left shoulder	Y
M06819	ICD-10 Dx	Other specified rheumatoid arthritis, unspecified shoulder	Y
M06821	ICD-10 Dx	Other specified rheumatoid arthritis, right elbow	Y
M06822	ICD-10 Dx	Other specified rheumatoid arthritis, left elbow	Y
M06829	ICD-10 Dx	Other specified rheumatoid arthritis, unspecified elbow	Y
M06831	ICD-10 Dx	Other specified rheumatoid arthritis, right wrist	Y
M06832	ICD-10 Dx	Other specified rheumatoid arthritis, left wrist	Y
M06839	ICD-10 Dx	Other specified rheumatoid arthritis, unspecified wrist	Y
M06841	ICD-10 Dx	Other specified rheumatoid arthritis, right hand	Y
M06842	ICD-10 Dx	Other specified rheumatoid arthritis, left hand	Y
M06849	ICD-10 Dx	Other specified rheumatoid arthritis, unspecified hand	Y
M06851	ICD-10 Dx	Other specified rheumatoid arthritis, right hip	Y
M06852	ICD-10 Dx	Other specified rheumatoid arthritis, left hip	Y
M06859	ICD-10 Dx	Other specified rheumatoid arthritis, unspecified hip	Y
M06861	ICD-10 Dx	Other specified rheumatoid arthritis, right knee	Y
M06862	ICD-10 Dx	Other specified rheumatoid arthritis, left knee	Y
M06869	ICD-10 Dx	Other specified rheumatoid arthritis, unspecified knee	Y
M06871	ICD-10 Dx	Other specified rheumatoid arthritis, right ankle and foot	Y
M06872	ICD-10 Dx	Other specified rheumatoid arthritis, left ankle and foot	Y
M06879	ICD-10 Dx	Other specified rheumatoid arthritis, unspecified ankle and foot	Y
M0688	ICD-10 Dx	Other specified rheumatoid arthritis, vertebrae	Y
M0689	ICD-10 Dx	Other specified rheumatoid arthritis, multiple sites	Y
M069	ICD-10 Dx	Rheumatoid arthritis, unspecified	Y
M130	ICD-10 Dx	Polyarthritis, unspecified	Y
M320	ICD-10 Dx	Drug-induced systemic lupus erythematosus	Y
M3210	ICD-10 Dx	Systemic lupus erythematosus, organ or system involvement unspecified	Y
M3211	ICD-10 Dx	Endocarditis in systemic lupus erythematosus	Y
M3212	ICD-10 Dx	Pericarditis in systemic lupus erythematosus	Y
M3213	ICD-10 Dx	Lung involvement in systemic lupus erythematosus	Y
M3214	ICD-10 Dx	Glomerular disease in systemic lupus erythematosus	Y
M3215	ICD-10 Dx	Tubulo-interstitial nephropathy in systemic lupus erythematosus	Y
M3219	ICD-10 Dx	Other organ or system involvement in systemic lupus erythematosus	Y
M328	ICD-10 Dx	Other forms of systemic lupus erythematosus	Y
M329	ICD-10 Dx	Systemic lupus erythematosus, unspecified	Y
M3300	ICD-10 Dx	Juvenile dermatomyositis, organ involvement unspecified	Y
M3301	ICD-10 Dx	Juvenile dermatomyositis with respiratory involvement	Y
M3302	ICD-10 Dx	Juvenile dermatomyositis with myopathy	Y
M3303	ICD-10 Dx	Juvenile dermatomyositis without myopathy	Y
M3309	ICD-10 Dx	Juvenile dermatomyositis with other organ involvement	Y
M3310	ICD-10 Dx	Other dermatomyositis, organ involvement unspecified	Y
M3311	ICD-10 Dx	Other dermatomyositis with respiratory involvement	Y
M3312	ICD-10 Dx	Other dermatomyositis with myopathy	Y
M3313	ICD-10 Dx	Other dermatomyositis without myopathy	Y
M3319	ICD-10 Dx	Other dermatomyositis with other organ involvement	Y
M3320	ICD-10 Dx	Polymyositis, organ involvement unspecified	Y
M3321	ICD-10 Dx	Polymyositis with respiratory involvement	Y
M3322	ICD-10 Dx	Polymyositis with myopathy	Y
M3329	ICD-10 Dx	Polymyositis with other organ involvement	Y
M3390	ICD-10 Dx	Dermatopolymyositis, unspecified, organ involvement unspecified	Y
M3391	ICD-10 Dx	Dermatopolymyositis, unspecified with respiratory involvement	Y
M3392	ICD-10 Dx	Dermatopolymyositis, unspecified with myopathy	Y
M3393	ICD-10 Dx	Dermatopolymyositis, unspecified without myopathy	Y
M3399	ICD-10 Dx	Dermatopolymyositis, unspecified with other organ involvement	Y
M340	ICD-10 Dx	Progressive systemic sclerosis	Y
M341	ICD-10 Dx	CR(E)ST syndrome	Y
M342	ICD-10 Dx	Systemic sclerosis induced by drug and chemical	Y
M3482	ICD-10 Dx	Systemic sclerosis with myopathy	Y
M3483	ICD-10 Dx	Systemic sclerosis with polyneuropathy	Y
M3489	ICD-10 Dx	Other systemic sclerosis	Y
M349	ICD-10 Dx	Systemic sclerosis, unspecified	Y
M368	ICD-10 Dx	Systemic disorders of connective tissue in other diseases classified elsewhere	Y
M3500	ICD-10 Dx	Sicca syndrome, unspecified	Y
M3501	ICD-10 Dx	Sicca syndrome with keratoconjunctivitis	Y
M3502	ICD-10 Dx	Sicca syndrome with lung involvement	Y
M3503	ICD-10 Dx	Sicca syndrome with myopathy	Y
M3504	ICD-10 Dx	Sicca syndrome with tubulo-interstitial nephropathy	Y
M3509	ICD-10 Dx	Sicca syndrome with other organ involvement	Y
M351	ICD-10 Dx	Other overlap syndromes	Y
M358	ICD-10 Dx	Other specified systemic involvement of connective tissue	Y
M359	ICD-10 Dx	Systemic involvement of connective tissue, unspecified	Y

## Sheet: Progessive Code List
Code	Code Type	Description	Comment
3038F	CPT/HCPCS	pulmonary function test	≥ 2 pulmonary function tests within 90 days
94010	CPT/HCPCS	pulmonary function test	≥ 2 pulmonary function tests within 90 days
94014	CPT/HCPCS	pulmonary function test	≥ 2 pulmonary function tests within 90 days
94015	CPT/HCPCS	pulmonary function test	≥ 2 pulmonary function tests within 90 days
94060	CPT/HCPCS	pulmonary function test	≥ 2 pulmonary function tests within 90 days
94621	CPT/HCPCS	pulmonary function test	≥ 2 pulmonary function tests within 90 days
94720	CPT/HCPCS	pulmonary function test	≥ 2 pulmonary function tests within 90 days
94725	CPT/HCPCS	pulmonary function test	≥ 2 pulmonary function tests within 90 days
94726	CPT/HCPCS	pulmonary function test	≥ 2 pulmonary function tests within 90 days
94727	CPT/HCPCS	pulmonary function test	≥ 2 pulmonary function tests within 90 days
94728	CPT/HCPCS	pulmonary function test	≥ 2 pulmonary function tests within 90 days
94729	CPT/HCPCS	pulmonary function test	≥ 2 pulmonary function tests within 90 days
94750	CPT/HCPCS	pulmonary function test	≥ 2 pulmonary function tests within 90 days
94770	CPT/HCPCS	pulmonary function test	≥ 2 pulmonary function tests within 90 days
94799	CPT/HCPCS	pulmonary function test	≥ 2 pulmonary function tests within 90 days
71250	CPT/HCPCS	high-resolution computed tomography scan	≥ 2 HRCT within 360 days
71270	CPT/HCPCS	high-resolution computed tomography scan	≥ 2 HRCT within 360 days
71250	CPT/HCPCS	chest CT	≥ 3 Chest CT within 360 days
71270	CPT/HCPCS	chest CT	≥ 3 Chest CT within 360 days
71260	CPT/HCPCS	chest CT	≥ 3 Chest CT within 360 days
71275	CPT/HCPCS	chest CT	≥ 3 Chest CT within 360 days
94761	CPT/HCPCS	oxygen titration test	≥ 2 oxygen titration tests within 90 days
94762	CPT/HCPCS	oxygen titration test	≥ 2 oxygen titration tests within 90 days
94620	CPT/HCPCS	oxygen titration test	≥ 2 oxygen titration tests within 90 days
4030F	CPT/HCPCS	oxygen therapy	≥ 1 claim for oxygen therapy
E0424	CPT/HCPCS	oxygen therapy	≥ 1 claim for oxygen therapy
E0425	CPT/HCPCS	oxygen therapy	≥ 1 claim for oxygen therapy
E0430	CPT/HCPCS	oxygen therapy	≥ 1 claim for oxygen therapy
E0431	CPT/HCPCS	oxygen therapy	≥ 1 claim for oxygen therapy
E0433	CPT/HCPCS	oxygen therapy	≥ 1 claim for oxygen therapy
E0434	CPT/HCPCS	oxygen therapy	≥ 1 claim for oxygen therapy
E0435	CPT/HCPCS	oxygen therapy	≥ 1 claim for oxygen therapy
E0439	CPT/HCPCS	oxygen therapy	≥ 1 claim for oxygen therapy
E0440	CPT/HCPCS	oxygen therapy	≥ 1 claim for oxygen therapy
E0441	CPT/HCPCS	oxygen therapy	≥ 1 claim for oxygen therapy
E0442	CPT/HCPCS	oxygen therapy	≥ 1 claim for oxygen therapy
E0443	CPT/HCPCS	oxygen therapy	≥ 1 claim for oxygen therapy
E0444	CPT/HCPCS	oxygen therapy	≥ 1 claim for oxygen therapy
E1390	CPT/HCPCS	oxygen therapy	≥ 1 claim for oxygen therapy
E1391	CPT/HCPCS	oxygen therapy	≥ 1 claim for oxygen therapy
E1392	CPT/HCPCS	oxygen therapy	≥ 1 claim for oxygen therapy
K0738	CPT/HCPCS	oxygen therapy	≥ 1 claim for oxygen therapy
K0741	CPT/HCPCS	oxygen therapy	≥ 1 claim for oxygen therapy
K0742	CPT/HCPCS	oxygen therapy	≥ 1 claim for oxygen therapy
J00	ICD-10 Dx	Acute nasopharyngitis	≥ 1 claim for respiratory hosp
J01	ICD-10 Dx	Acute sinusitis	≥ 1 claim for respiratory hosp
J02	ICD-10 Dx	Acute pharyngitis	≥ 1 claim for respiratory hosp
J03	ICD-10 Dx	Acute tonsillitis	≥ 1 claim for respiratory hosp
J04	ICD-10 Dx	Acute laryngitis and tracheitis	≥ 1 claim for respiratory hosp
J05	ICD-10 Dx	Acute obstructive laryngitis [croup] and epiglottitis	≥ 1 claim for respiratory hosp
J06	ICD-10 Dx	Acute upper respiratory infections of multiple and unspecified sites	≥ 1 claim for respiratory hosp
J20	ICD-10 Dx	Acute bronchitis	≥ 1 claim for respiratory hosp
J21	ICD-10 Dx	Acute bronchiolotis	≥ 1 claim for respiratory hosp
J22	ICD-10 Dx	Unspecified acute lower respiratory infection	≥ 1 claim for respiratory hosp
J09.01	ICD-10 Dx	Influenza due to identified novel influenza A virus with pneumonia	≥ 1 claim for respiratory hosp
J09.11	ICD-10 Dx	Influenza due to identified novel influenza A virus with pneumonia	≥ 1 claim for respiratory hosp
J09.21	ICD-10 Dx	Influenza due to identified novel influenza A virus with pneumonia	≥ 1 claim for respiratory hosp
J09.31	ICD-10 Dx	Influenza due to identified novel influenza A virus with pneumonia	≥ 1 claim for respiratory hosp
J09.41	ICD-10 Dx	Influenza due to identified novel influenza A virus with pneumonia	≥ 1 claim for respiratory hosp
J09.51	ICD-10 Dx	Influenza due to identified novel influenza A virus with pneumonia	≥ 1 claim for respiratory hosp
J09.61	ICD-10 Dx	Influenza due to identified novel influenza A virus with pneumonia	≥ 1 claim for respiratory hosp
J09.71	ICD-10 Dx	Influenza due to identified novel influenza A virus with pneumonia	≥ 1 claim for respiratory hosp
J09.81	ICD-10 Dx	Influenza due to identified novel influenza A virus with pneumonia	≥ 1 claim for respiratory hosp
J09.91	ICD-10 Dx	Influenza due to identified novel influenza A virus with pneumonia	≥ 1 claim for respiratory hosp
J10.0	ICD-10 Dx	Influenze due to other identified influenza virus with pneumonia	≥ 1 claim for respiratory hosp
J11.0	ICD-10 Dx	Influenza due to unidentified influenza virus with pneumonia	≥ 1 claim for respiratory hosp
J12	ICD-10 Dx	Viral pneumonia, not elsewhere clcassified	≥ 1 claim for respiratory hosp
J13	ICD-10 Dx	Pneumonia due to Streptococcus pneumoniae	≥ 1 claim for respiratory hosp
J14	ICD-10 Dx	Pneumonia due to Hemophilus influenzei	≥ 1 claim for respiratory hosp
J15	ICD-10 Dx	Bacterial pneumonia, not elsewhere classified	≥ 1 claim for respiratory hosp
J16	ICD-10 Dx	Pneumonia due to other infectious organisms, not elsewhere classified	≥ 1 claim for respiratory hosp
J17	ICD-10 Dx	Pneumonia in diseases classified elsewhere	≥ 1 claim for respiratory hosp
J18	ICD-10 Dx	Pneumonia, unspecified organism	≥ 1 claim for respiratory hosp
B25.0	ICD-10 Dx	Cytomegaloviral pneumonitis	≥ 1 claim for respiratory hosp
A37	ICD-10 Dx	Whooping cough	≥ 1 claim for respiratory hosp
A22.1	ICD-10 Dx	Pulmonary anthrax	≥ 1 claim for respiratory hosp
B44.0	ICD-10 Dx	Invasive pulmonary aspergillosis	≥ 1 claim for respiratory hosp
J40	ICD-10 Dx	Bronchitis, not specified as acute or chronic	≥ 1 claim for respiratory hosp
J41	ICD-10 Dx	Simple and mucopurulent chronic bronchitis	≥ 1 claim for respiratory hosp
J42	ICD-10 Dx	Unspecified chronic bronchitis	≥ 1 claim for respiratory hosp
J43	ICD-10 Dx	Emphysema	≥ 1 claim for respiratory hosp
J44	ICD-10 Dx	Other chronic obstructive pulmonary disease	≥ 1 claim for respiratory hosp
J45	ICD-10 Dx	Asthma	≥ 1 claim for respiratory hosp
J84	ICD-10 Dx	Other interstitial pulmonary diseases	≥ 1 claim for respiratory hosp
J96	ICD-10 Dx	Respiratory failure, not elsewhere classified	≥ 1 claim for respiratory hosp
Z51.5	ICD-10 Dx	Encounter for palliative care	≥ 1 claim for palliative care
G9054	CPT/HCPCS	palliative care	≥ 1 claim for palliative care
G9433	CPT/HCPCS	palliative care	≥ 1 claim for palliative care
T86.30	ICD-10 Dx	Unspecified complication of heart-lung transplant	≥ 1 lung transplant
T86.31	ICD-10 Dx	Heart-lung transplant rejection	≥ 1 lung transplant
T86.32	ICD-10 Dx	Heart-lung transplant failure	≥ 1 lung transplant
T86.33	ICD-10 Dx	Heart-lung transplant infection	≥ 1 lung transplant
T86.39	ICD-10 Dx	Other complications of heart-lung transplant	≥ 1 lung transplant
T86.812	ICD-10 Dx	Lung transplant infection	≥ 1 lung transplant
T86.818	ICD-10 Dx	Other complications of lung transplant	≥ 1 lung transplant
T86.810	ICD-10 Dx	Lung transplant rejection	≥ 1 lung transplant
T86.811	ICD-10 Dx	Lung transplant failure	≥ 1 lung transplant
T86.819	ICD-10 Dx	Unspecified complication of lung transplant	≥ 1 lung transplant
Z48.24	ICD-10 Dx	Encounter for aftercare following lung transplant	≥ 1 lung transplant
Z48.280	ICD-10 Dx	Encounter for aftercare following heart-lung transplant	≥ 1 lung transplant
Z94.3	ICD-10 Dx	Heart and lungs transplant status	≥ 1 lung transplant
Z94.2	ICD-10 Dx	Lung transplant status	≥ 1 lung transplant
0BYK0Z0	ICD-10 Proc	Transplantation of right lung, allogeneic, open approach	≥ 1 lung transplant
0BYK0Z1	ICD-10 Proc	Tranplantation of right lung, syngeneic, open approach	≥ 1 lung transplant
0BYK0Z2	ICD-10 Proc	Transplantation of right lung, zooplastic, open approach	≥ 1 lung transplant
0BYL0Z0	ICD-10 Proc	Transplantation of left lung, allogeneic, open approach	≥ 1 lung transplant
0BYL0Z1	ICD-10 Proc	Transplantation of left lung, syngeneic, open approach	≥ 1 lung transplant
0BYL0Z2	ICD-10 Proc	Transplantation of left lung, zooplastic, open approach	≥ 1 lung transplant
0BYC0Z0	ICD-10 Proc	Transplantation of right upper lung lobe, allogeneic, open approach	≥ 1 lung transplant
0BYC0Z1	ICD-10 Proc	Transplantation of right upper lung lobe, syngeneic, open approach	≥ 1 lung transplant
0BYC0Z2	ICD-10 Proc	Transplantation of right upper lung lobe, zooplastic, open approach	≥ 1 lung transplant
0BYD0Z0	ICD-10 Proc	Transplantation of right middle lung lobe, allogeneic, open approach	≥ 1 lung transplant
0BYD0Z1	ICD-10 Proc	Transplantation of right middle lung lobe, asyngeneic, open approach	≥ 1 lung transplant
0BYD0Z2	ICD-10 Proc	Transplantation of right middle lung lobe, zooplastic, open approach	≥ 1 lung transplant
0BYF0Z0	ICD-10 Proc	Transplantation of right lower lung lobe, allogeneic, open approach	≥ 1 lung transplant
0BYF0Z1	ICD-10 Proc	Transplantation of right lower lung lobe, syngeneic, open approach	≥ 1 lung transplant
0BYF0Z2	ICD-10 Proc	Transplantation of right lower lung lobe, zooplastic, open approach	≥ 1 lung transplant
0BYG0Z0	ICD-10 Proc	Transplantation of left upper lung lobe, allogeneic, open approach	≥ 1 lung transplant
0BYG0Z1	ICD-10 Proc	Transplantation of left upper lung lobe, syngeneic, open approach	≥ 1 lung transplant
0BYG0Z2	ICD-10 Proc	Transplantation of left upper lung lobe, zooplastic, open approach	≥ 1 lung transplant
0BYH0Z0	ICD-10 Proc	Transplantation of lung lingula, allogeneic, open approach	≥ 1 lung transplant
0BYH0Z1	ICD-10 Proc	Transplantation of lung lingula, syngeneic, open approach	≥ 1 lung transplant
0BYH0Z2	ICD-10 Proc	Transplantation of lung lingula, zooplastic, open approach	≥ 1 lung transplant
0BYJ0Z0	ICD-10 Proc	Transplantation of left lower lung lobe, allogeneic, open approach	≥ 1 lung transplant
0BYJ0Z1	ICD-10 Proc	Transplantation of left lower lung lobe, syngeneic, open approach	≥ 1 lung transplant
0BYJ0Z2	ICD-10 Proc	Transplantation of left lower lung lobe, zooplastic, open approach	≥ 1 lung transplant
0BYM0Z0	ICD-10 Proc	Transplantation of bilateral lungs, allogeneic, open approach	≥ 1 lung transplant
0BYM0Z1	ICD-10 Proc	Transplantation of bilateral lungs, syngeneic, open approach	≥ 1 lung transplant
0BYM0Z2	ICD-10 Proc	Transplantation of bilateral lungs, zooplastic, open approach	≥ 1 lung transplant
33935	CPT/HCPCS	Heart-lung transplant with recipient cardiectomy-pneumonectomy	≥ 1 lung transplant
32851	CPT/HCPCS	Lung transplant, single; without cardiopulmonary bypass	≥ 1 lung transplant
32852	CPT/HCPCS	Lung transplant, single; with cardiopulmonary bypass	≥ 1 lung transplant
32853	CPT/HCPCS	Lung transplant, double (bilateral sequential or en bloc); without cardiopulmonary bypass	≥ 1 lung transplant
32854	CPT/HCPCS	Lung transplant, double (bilateral sequential or en bloc); with cardiopulmonary bypass	≥ 1 lung transplant
S2060	CPT/HCPCS	Lobar lung transplantation	≥ 1 lung transplant
32855	CPT	Backbench standard preparation of cadaver donor lung allograft prior to transplantation, including dissection of allograft from surrounding soft tissues to prepare pulmonary venous/atrial cuff, pulmonary artery, and bronchus; unilateral	≥ 1 lung transplant
32856	CPT	Backbench standard preparation of cadaver donor lung allograft prior to transplantation, including dissection of allograft from surrounding soft tissues to prepare pulmonary venous/atrial cuff, pulmonary artery, and bronchus; bilateral	≥ 1 lung transplant
33933	CPT	Backbench standard preparation of cadaver donor heart/lung allograft prior to transplantation, including dissection of allograft from surrounding soft tissues to prepare aorta, superior vena cava, inferior vena cava, and trachea for implantation	≥ 1 lung transplant
32851	CPT	Lung transplant, single; without cardiopulmonary bypass	≥ 1 lung transplant
32852	CPT	Lung transplant, single; with cardiopulmonary bypass	≥ 1 lung transplant
32853	CPT	Lung transplant, double (bilateral sequential or en bloc); without cardiopulmonary bypass	≥ 1 lung transplant
32854	CPT	Lung transplant, double (bilateral sequential or en bloc); with cardiopulmonary bypass	≥ 1 lung transplant
33935	CPT	Heart-lung transplant with recipient cardiectomy-pneumonectomy	≥ 1 lung transplant
S2060	HCPCS	Lobar lung transplantation	≥ 1 lung transplant
0BYC0Z0	ICD-10 Proc	Transplantation of Right Upper Lung Lobe, Allogeneic, Open Approach	≥ 1 lung transplant
0BYC0Z1	ICD-10 Proc	Transplantation of Right Upper Lung Lobe, Syngeneic, Open Approach	≥ 1 lung transplant
0BYC0Z2	ICD-10 Proc	Transplantation of Right Upper Lung Lobe, Zooplastic, Open Approach	≥ 1 lung transplant
0BYD0Z0	ICD-10 Proc	Transplantation of Right Middle Lung Lobe, Allogeneic, Open Approach	≥ 1 lung transplant
0BYD0Z1	ICD-10 Proc	Transplantation of Right Middle Lung Lobe, Syngeneic, Open Approach	≥ 1 lung transplant
0BYD0Z2	ICD-10 Proc	Transplantation of Right Middle Lung Lobe, Zooplastic, Open Approach	≥ 1 lung transplant
0BYF0Z0	ICD-10 Proc	Transplantation of Right Lower Lung Lobe, Allogeneic, Open Approach	≥ 1 lung transplant
0BYF0Z1	ICD-10 Proc	Transplantation of Right Lower Lung Lobe, Syngeneic, Open Approach	≥ 1 lung transplant
0BYF0Z2	ICD-10 Proc	Transplantation of Right Lower Lung Lobe, Zooplastic, Open Approach	≥ 1 lung transplant
0BYG0Z0	ICD-10 Proc	Transplantation of Left Upper Lung Lobe, Allogeneic, Open Approach	≥ 1 lung transplant
0BYG0Z1	ICD-10 Proc	Transplantation of Left Upper Lung Lobe, Syngeneic, Open Approach	≥ 1 lung transplant
0BYG0Z2	ICD-10 Proc	Transplantation of Left Upper Lung Lobe, Zooplastic, Open Approach	≥ 1 lung transplant
0BYH0Z0	ICD-10 Proc	Transplantation of Lung Lingula, Allogeneic, Open Approach	≥ 1 lung transplant
0BYH0Z1	ICD-10 Proc	Transplantation of Lung Lingula, Syngeneic, Open Approach	≥ 1 lung transplant
0BYH0Z2	ICD-10 Proc	Transplantation of Lung Lingula, Zooplastic, Open Approach	≥ 1 lung transplant
0BYJ0Z0	ICD-10 Proc	Transplantation of Left Lower Lung Lobe, Allogeneic, Open Approach	≥ 1 lung transplant
0BYJ0Z1	ICD-10 Proc	Transplantation of Left Lower Lung Lobe, Syngeneic, Open Approach	≥ 1 lung transplant
0BYJ0Z2	ICD-10 Proc	Transplantation of Left Lower Lung Lobe, Zooplastic, Open Approach	≥ 1 lung transplant
0BYK0Z0	ICD-10 Proc	Transplantation of Right Lung, Allogeneic, Open Approach	≥ 1 lung transplant
0BYK0Z1	ICD-10 Proc	Transplantation of Right Lung, Syngeneic, Open Approach	≥ 1 lung transplant
0BYK0Z2	ICD-10 Proc	Transplantation of Right Lung, Zooplastic, Open Approach	≥ 1 lung transplant
0BYL0Z0	ICD-10 Proc	Transplantation of Left Lung, Allogeneic, Open Approach	≥ 1 lung transplant
0BYL0Z1	ICD-10 Proc	Transplantation of Left Lung, Syngeneic, Open Approach	≥ 1 lung transplant
0BYL0Z2	ICD-10 Proc	Transplantation of Left Lung, Zooplastic, Open Approach	≥ 1 lung transplant
0BYM0Z0	ICD-10 Proc	Transplantation of Bilateral Lungs, Allogeneic, Open Approach	≥ 1 lung transplant
0BYM0Z1	ICD-10 Proc	Transplantation of Bilateral Lungs, Syngeneic, Open Approach	≥ 1 lung transplant
0BYM0Z2	ICD-10 Proc	Transplantation of Bilateral Lungs, Zooplastic, Open Approach	≥ 1 lung transplant
33.50	ICD-9 Proc	Lung transplantation, NOS	≥ 1 lung transplant
33.51	ICD-9 Proc	Unilateral lung transplantation	≥ 1 lung transplant
33.52	ICD-9 Proc	Bilateral lung transplantation	≥ 1 lung transplant
33.6	ICD-9 Proc	Combined heart-lung transplantation	≥ 1 lung transplant
T8630	ICD-10 Dx	Unspecified complication of heart-lung transplant	≥ 1 lung transplant
T8631	ICD-10 Dx	Heart-lung transplant rejection	≥ 1 lung transplant
T8632	ICD-10 Dx	Heart-lung transplant failure	≥ 1 lung transplant
T8633	ICD-10 Dx	Heart-lung transplant infection	≥ 1 lung transplant
T8639	ICD-10 Dx	Other complications of heart-lung transplant	≥ 1 lung transplant
T86810	ICD-10 Dx	Lung transplant rejection	≥ 1 lung transplant
T86811	ICD-10 Dx	Lung transplant failure	≥ 1 lung transplant
T86812	ICD-10 Dx	Lung transplant infection	≥ 1 lung transplant
T86818	ICD-10 Dx	Other complications of lung transplant	≥ 1 lung transplant
T86819	ICD-10 Dx	Unspecified complication of lung transplant	≥ 1 lung transplant
Z4824	ICD-10 Dx	Encounter for aftercare following lung transplant	≥ 1 lung transplant
Z48280	ICD-10 Dx	Encounter for aftercare following heart-lung transplant	≥ 1 lung transplant
Z942	ICD-10 Dx	Lung transplant status	≥ 1 lung transplant
Z943	ICD-10 Dx	Heart and lungs transplant status	≥ 1 lung transplant
996.84	ICD-9 Dx	Complications of transplanted lung	≥ 1 lung transplant
V42.6	ICD-9 Dx	Lung replaced by transplant	≥ 1 lung transplant
			≥1 OCS with a prednisone equivalent dose greater than 20 mg per day
			≥1 new immunosuppressive med

## Sheet: Prog OCS
Code	Code Type	description
00085094205	NDC	betamethasone
00006004168	NDC	dexamethasone
00006006312	NDC	dexamethasone
00006006368	NDC	dexamethasone
00006009750	NDC	dexamethasone
00032321001	NDC	dexamethasone
00032321501	NDC	dexamethasone
00054317644	NDC	dexamethasone
00054317757	NDC	dexamethasone
00054317763	NDC	dexamethasone
00054417925	NDC	dexamethasone
00054418025	NDC	dexamethasone
00054418125	NDC	dexamethasone
00054418225	NDC	dexamethasone
00054418325	NDC	dexamethasone
00054418425	NDC	dexamethasone
00054418625	NDC	dexamethasone
00054817425	NDC	dexamethasone
00054817525	NDC	dexamethasone
00054817625	NDC	dexamethasone
00054817716	NDC	dexamethasone
00054817925	NDC	dexamethasone
00054818025	NDC	dexamethasone
00054818125	NDC	dexamethasone
00054818325	NDC	dexamethasone
00095008635	NDC	dexamethasone
00095008651	NDC	dexamethasone
00095008735	NDC	dexamethasone
00095008851	NDC	dexamethasone
00095008921	NDC	dexamethasone
00182048801	NDC	dexamethasone
00182101344	NDC	dexamethasone
00182161401	NDC	dexamethasone
00247062407	NDC	dexamethasone
00247062412	NDC	dexamethasone
00247062420	NDC	dexamethasone
00247062421	NDC	dexamethasone
00247101004	NDC	dexamethasone
00247101012	NDC	dexamethasone
00254266706	NDC	dexamethasone
00403073891	NDC	dexamethasone
00403075518	NDC	dexamethasone
00403075618	NDC	dexamethasone
00472097208	NDC	dexamethasone
00472097233	NDC	dexamethasone
00603114556	NDC	dexamethasone
00603114756	NDC	dexamethasone
00603319111	NDC	dexamethasone
00603319221	NDC	dexamethasone
00677060142	NDC	dexamethasone
00677084901	NDC	dexamethasone
00904024360	NDC	dexamethasone
00904024460	NDC	dexamethasone
00904024560	NDC	dexamethasone
00904024660	NDC	dexamethasone
00904097209	NDC	dexamethasone
10544021206	NDC	dexamethasone
16590026910	NDC	dexamethasone
21695029030	NDC	dexamethasone
21695038204	NDC	dexamethasone
21695038206	NDC	dexamethasone
21695038208	NDC	dexamethasone
21695038220	NDC	dexamethasone
21695038260	NDC	dexamethasone
21695072812	NDC	dexamethasone
21695074510	NDC	dexamethasone
21695074512	NDC	dexamethasone
23490540401	NDC	dexamethasone
23490540701	NDC	dexamethasone
23490540702	NDC	dexamethasone
35356035930	NDC	dexamethasone
42195012106	NDC	dexamethasone
42195014912	NDC	dexamethasone
42195015021	NDC	dexamethasone
42195015049	NDC	dexamethasone
42195015110	NDC	dexamethasone
43063026607	NDC	dexamethasone
44183050735	NDC	dexamethasone
44183050851	NDC	dexamethasone
44183050921	NDC	dexamethasone
48102004501	NDC	dexamethasone
48102004601	NDC	dexamethasone
48102004701	NDC	dexamethasone
48102004801	NDC	dexamethasone
49884008301	NDC	dexamethasone
49884008310	NDC	dexamethasone
49884008401	NDC	dexamethasone
49884008410	NDC	dexamethasone
49884008501	NDC	dexamethasone
49884008505	NDC	dexamethasone
49884008510	NDC	dexamethasone
49884008601	NDC	dexamethasone
49884008603	NDC	dexamethasone
49884008605	NDC	dexamethasone
49884008610	NDC	dexamethasone
49884008701	NDC	dexamethasone
49884008703	NDC	dexamethasone
49884008705	NDC	dexamethasone
49884008710	NDC	dexamethasone
49884012901	NDC	dexamethasone
49884012903	NDC	dexamethasone
49884037301	NDC	dexamethasone
49999005906	NDC	dexamethasone
49999005930	NDC	dexamethasone
52959039212	NDC	dexamethasone
52959039221	NDC	dexamethasone
52959039228	NDC	dexamethasone
52959039230	NDC	dexamethasone
52959054710	NDC	dexamethasone
52959054711	NDC	dexamethasone
52959054712	NDC	dexamethasone
52959054716	NDC	dexamethasone
52959054720	NDC	dexamethasone
52959054730	NDC	dexamethasone
52959054750	NDC	dexamethasone
52959150400	NDC	dexamethasone
54569032200	NDC	dexamethasone
54569032203	NDC	dexamethasone
54569032205	NDC	dexamethasone
54569032402	NDC	dexamethasone
54569032404	NDC	dexamethasone
54569032406	NDC	dexamethasone
54569032407	NDC	dexamethasone
54569032409	NDC	dexamethasone
54569033601	NDC	dexamethasone
54569103400	NDC	dexamethasone
54569311000	NDC	dexamethasone
54569572900	NDC	dexamethasone
54868021800	NDC	dexamethasone
54868021801	NDC	dexamethasone
54868021802	NDC	dexamethasone
54868021803	NDC	dexamethasone
54868021804	NDC	dexamethasone
54868021805	NDC	dexamethasone
54868021806	NDC	dexamethasone
54868021807	NDC	dexamethasone
54868021808	NDC	dexamethasone
54868021809	NDC	dexamethasone
54868091600	NDC	dexamethasone
54868092700	NDC	dexamethasone
54868174400	NDC	dexamethasone
54868315701	NDC	dexamethasone
54868533400	NDC	dexamethasone
54868590300	NDC	dexamethasone
54879000308	NDC	dexamethasone
55045130804	NDC	dexamethasone
55045130805	NDC	dexamethasone
55045142801	NDC	dexamethasone
55045197002	NDC	dexamethasone
55045197005	NDC	dexamethasone
55045197008	NDC	dexamethasone
55045266502	NDC	dexamethasone
55175110401	NDC	dexamethasone
55175134101	NDC	dexamethasone
55175134102	NDC	dexamethasone
55175134103	NDC	dexamethasone
55175134106	NDC	dexamethasone
55175134204	NDC	dexamethasone
55175134207	NDC	dexamethasone
55175185500	NDC	dexamethasone
55175185502	NDC	dexamethasone
55175185503	NDC	dexamethasone
55289041004	NDC	dexamethasone
55289058204	NDC	dexamethasone
55289058206	NDC	dexamethasone
55289058210	NDC	dexamethasone
55289058228	NDC	dexamethasone
55289090310	NDC	dexamethasone
55289090312	NDC	dexamethasone
55289090320	NDC	dexamethasone
55700026321	NDC	dexamethasone
55700026355	NDC	dexamethasone
57866358101	NDC	dexamethasone
58016029000	NDC	dexamethasone
58016029002	NDC	dexamethasone
58016029003	NDC	dexamethasone
58016029012	NDC	dexamethasone
58016029015	NDC	dexamethasone
58016029020	NDC	dexamethasone
58016029030	NDC	dexamethasone
58016029073	NDC	dexamethasone
58016029089	NDC	dexamethasone
58016029300	NDC	dexamethasone
58016029312	NDC	dexamethasone
58016029315	NDC	dexamethasone
58016029320	NDC	dexamethasone
58016029330	NDC	dexamethasone
58016078100	NDC	dexamethasone
58016078110	NDC	dexamethasone
58016078112	NDC	dexamethasone
58016078114	NDC	dexamethasone
58016078115	NDC	dexamethasone
58016078120	NDC	dexamethasone
58016078121	NDC	dexamethasone
58016078124	NDC	dexamethasone
58016078128	NDC	dexamethasone
58016078130	NDC	dexamethasone
58016078140	NDC	dexamethasone
58016078150	NDC	dexamethasone
58016293100	NDC	dexamethasone
58016293112	NDC	dexamethasone
58016293115	NDC	dexamethasone
58016293120	NDC	dexamethasone
58016293130	NDC	dexamethasone
58463001008	NDC	dexamethasone
58463001401	NDC	dexamethasone
58463001501	NDC	dexamethasone
58463001601	NDC	dexamethasone
58463001701	NDC	dexamethasone
60346035612	NDC	dexamethasone
60346047906	NDC	dexamethasone
60346047908	NDC	dexamethasone
60346047915	NDC	dexamethasone
60346047919	NDC	dexamethasone
60346047950	NDC	dexamethasone
60346055012	NDC	dexamethasone
60346055015	NDC	dexamethasone
60346055030	NDC	dexamethasone
60346097731	NDC	dexamethasone
60432046608	NDC	dexamethasone
60904008527	NDC	dexamethasone
61919026921	NDC	dexamethasone
61919026955	NDC	dexamethasone
62584035701	NDC	dexamethasone
63187038305	NDC	dexamethasone
63187056110	NDC	dexamethasone
63629374201	NDC	dexamethasone
63629374202	NDC	dexamethasone
63629374203	NDC	dexamethasone
63629412701	NDC	dexamethasone
63629412901	NDC	dexamethasone
63874044401	NDC	dexamethasone
63874044412	NDC	dexamethasone
63874044415	NDC	dexamethasone
63874044420	NDC	dexamethasone
63874044421	NDC	dexamethasone
63874044430	NDC	dexamethasone
64679081008	NDC	dexamethasone
64980050924	NDC	dexamethasone
66267006612	NDC	dexamethasone
66267006630	NDC	dexamethasone
66267006704	NDC	dexamethasone
66267006708	NDC	dexamethasone
66267006710	NDC	dexamethasone
66267006712	NDC	dexamethasone
66267006720	NDC	dexamethasone
66267006721	NDC	dexamethasone
66336047906	NDC	dexamethasone
66336047915	NDC	dexamethasone
66336047944	NDC	dexamethasone
66336055012	NDC	dexamethasone
66336055021	NDC	dexamethasone
68047070201	NDC	dexamethasone
68047070221	NDC	dexamethasone
68047070235	NDC	dexamethasone
68047070251	NDC	dexamethasone
68115009612	NDC	dexamethasone
68115009614	NDC	dexamethasone
68115009720	NDC	dexamethasone
68115043510	NDC	dexamethasone
68387017221	NDC	dexamethasone
68850000108	NDC	dexamethasone
70868010727	NDC	dexamethasone
70868011141	NDC	dexamethasone
71205001221	NDC	dexamethasone
71205001349	NDC	dexamethasone
71297012727	NDC	dexamethasone
71297021141	NDC	dexamethasone
00006061968	NDC	hydrocortisone
00009001201	NDC	hydrocortisone
00009003101	NDC	hydrocortisone
00009004401	NDC	hydrocortisone
00115169606	NDC	hydrocortisone
00115169701	NDC	hydrocortisone
00115170001	NDC	hydrocortisone
00115368501	NDC	hydrocortisone
00143125401	NDC	hydrocortisone
00603389919	NDC	hydrocortisone
00603390021	NDC	hydrocortisone
00603390121	NDC	hydrocortisone
00677007601	NDC	hydrocortisone
00904267460	NDC	hydrocortisone
42543014050	NDC	hydrocortisone
42543014101	NDC	hydrocortisone
42543014201	NDC	hydrocortisone
43063020801	NDC	hydrocortisone
43063020830	NDC	hydrocortisone
43063020860	NDC	hydrocortisone
43063038630	NDC	hydrocortisone
54505033105	NDC	hydrocortisone
54505033210	NDC	hydrocortisone
54505033310	NDC	hydrocortisone
54569032800	NDC	hydrocortisone
54868174300	NDC	hydrocortisone
54868174301	NDC	hydrocortisone
54868174302	NDC	hydrocortisone
54868174303	NDC	hydrocortisone
54868174304	NDC	hydrocortisone
54868392400	NDC	hydrocortisone
55045345800	NDC	hydrocortisone
59366280702	NDC	hydrocortisone
59366281703	NDC	hydrocortisone
59366282703	NDC	hydrocortisone
59762007301	NDC	hydrocortisone
59762007401	NDC	hydrocortisone
59762007501	NDC	hydrocortisone
60429026201	NDC	hydrocortisone
64720033105	NDC	hydrocortisone
64720033210	NDC	hydrocortisone
64720033310	NDC	hydrocortisone
67263028201	NDC	hydrocortisone
67263038150	NDC	hydrocortisone
68084022411	NDC	hydrocortisone
68084022421	NDC	hydrocortisone
68084046901	NDC	hydrocortisone
68084046911	NDC	hydrocortisone
68084078911	NDC	hydrocortisone
68084078921	NDC	hydrocortisone
68084078925	NDC	hydrocortisone
68084078995	NDC	hydrocortisone
68084093025	NDC	hydrocortisone
68084093095	NDC	hydrocortisone
68258907401	NDC	hydrocortisone
68258907501	NDC	hydrocortisone
00009002001	NDC	methylprednisolone
00009002201	NDC	methylprednisolone
00009004902	NDC	methylprednisolone
00009005602	NDC	methylprednisolone
00009005603	NDC	methylprednisolone
00009005604	NDC	methylprednisolone
00009005605	NDC	methylprednisolone
00009007301	NDC	methylprednisolone
00009017601	NDC	methylprednisolone
00182105001	NDC	methylprednisolone
00182105003	NDC	methylprednisolone
00247001221	NDC	methylprednisolone
00247136501	NDC	methylprednisolone
00247136520	NDC	methylprednisolone
00247136521	NDC	methylprednisolone
00247136530	NDC	methylprednisolone
00254421613	NDC	methylprednisolone
00254421628	NDC	methylprednisolone
00364046701	NDC	methylprednisolone
00364046721	NDC	methylprednisolone
00403130418	NDC	methylprednisolone
00440776021	NDC	methylprednisolone
00527129607	NDC	methylprednisolone
00555030102	NDC	methylprednisolone
00555030138	NDC	methylprednisolone
00591079001	NDC	methylprednisolone
00591079021	NDC	methylprednisolone
00603459315	NDC	methylprednisolone
00603459321	NDC	methylprednisolone
00677056501	NDC	methylprednisolone
00677056513	NDC	methylprednisolone
00677183101	NDC	methylprednisolone
00677183113	NDC	methylprednisolone
00781502201	NDC	methylprednisolone
00781502207	NDC	methylprednisolone
00904217519	NDC	methylprednisolone
00904217560	NDC	methylprednisolone
00904657461	NDC	methylprednisolone
10544032221	NDC	methylprednisolone
16590014921	NDC	methylprednisolone
18837008621	NDC	methylprednisolone
21695008021	NDC	methylprednisolone
23490590201	NDC	methylprednisolone
23629004701	NDC	methylprednisolone
23629004710	NDC	methylprednisolone
33358024121	NDC	methylprednisolone
35356019421	NDC	methylprednisolone
35356076321	NDC	methylprednisolone
42549052221	NDC	methylprednisolone
49884049001	NDC	methylprednisolone
49884049059	NDC	methylprednisolone
49999015321	NDC	methylprednisolone
49999015330	NDC	methylprednisolone
50436403701	NDC	methylprednisolone
51285030102	NDC	methylprednisolone
51285030121	NDC	methylprednisolone
51991018801	NDC	methylprednisolone
51991018821	NDC	methylprednisolone
51991018831	NDC	methylprednisolone
52544079001	NDC	methylprednisolone
52544079021	NDC	methylprednisolone
52959010000	NDC	methylprednisolone
54569032700	NDC	methylprednisolone
54569103600	NDC	methylprednisolone
54569451600	NDC	methylprednisolone
54569458000	NDC	methylprednisolone
54868077601	NDC	methylprednisolone
54868291300	NDC	methylprednisolone
54868291301	NDC	methylprednisolone
54868291302	NDC	methylprednisolone
54868291303	NDC	methylprednisolone
54868495200	NDC	methylprednisolone
54868495201	NDC	methylprednisolone
54868662401	NDC	methylprednisolone
55045125909	NDC	methylprednisolone
55045181108	NDC	methylprednisolone
55045351301	NDC	methylprednisolone
55175110301	NDC	methylprednisolone
55289064930	NDC	methylprednisolone
55289064998	NDC	methylprednisolone
55887054425	NDC	methylprednisolone
55887055450	NDC	methylprednisolone
55887095321	NDC	methylprednisolone
57866403701	NDC	methylprednisolone
57866710001	NDC	methylprednisolone
58016200101	NDC	methylprednisolone
58016200401	NDC	methylprednisolone
58016471901	NDC	methylprednisolone
59746000103	NDC	methylprednisolone
59746000106	NDC	methylprednisolone
59746000109	NDC	methylprednisolone
59746000204	NDC	methylprednisolone
59746000206	NDC	methylprednisolone
59746000314	NDC	methylprednisolone
59746001504	NDC	methylprednisolone
59762004901	NDC	methylprednisolone
59762005001	NDC	methylprednisolone
59762005101	NDC	methylprednisolone
59762332701	NDC	methylprednisolone
59762332702	NDC	methylprednisolone
59762444002	NDC	methylprednisolone
59762444003	NDC	methylprednisolone
60346060810	NDC	methylprednisolone
60346060820	NDC	methylprednisolone
60346060844	NDC	methylprednisolone
61919014921	NDC	methylprednisolone
62269035121	NDC	methylprednisolone
62269035124	NDC	methylprednisolone
63187016021	NDC	methylprednisolone
63187080221	NDC	methylprednisolone
63304059122	NDC	methylprednisolone
63629391001	NDC	methylprednisolone
63739013310	NDC	methylprednisolone
63739016110	NDC	methylprednisolone
63739016115	NDC	methylprednisolone
63874041321	NDC	methylprednisolone
66116066221	NDC	methylprednisolone
66267096121	NDC	methylprednisolone
66993084002	NDC	methylprednisolone
66993084021	NDC	methylprednisolone
66993084225	NDC	methylprednisolone
67253036010	NDC	methylprednisolone
67253036021	NDC	methylprednisolone
67263040086	NDC	methylprednisolone
68001000501	NDC	methylprednisolone
68030403701	NDC	methylprednisolone
68084014901	NDC	methylprednisolone
68084014911	NDC	methylprednisolone
68115096021	NDC	methylprednisolone
68382091601	NDC	methylprednisolone
68382091634	NDC	methylprednisolone
68382091711	NDC	methylprednisolone
68382091818	NDC	methylprednisolone
68382091911	NDC	methylprednisolone
68387017001	NDC	methylprednisolone
71205005421	NDC	methylprednisolone
00093611816	NDC	prednisolone
00093611887	NDC	prednisolone
00121068705	NDC	prednisolone
00121068708	NDC	prednisolone
00121068716	NDC	prednisolone
00364021701	NDC	prednisolone
00364021702	NDC	prednisolone
00378342524	NDC	prednisolone
00378342548	NDC	prednisolone
00451150008	NDC	prednisolone
00451150016	NDC	prednisolone
00451220104	NDC	prednisolone
00472021208	NDC	prednisolone
00472021216	NDC	prednisolone
00472025008	NDC	prednisolone
00472025016	NDC	prednisolone
00527120101	NDC	prednisolone
00527120105	NDC	prednisolone
00527120110	NDC	prednisolone
00591052038	NDC	prednisolone
00591505901	NDC	prednisolone
00591505910	NDC	prednisolone
00603156756	NDC	prednisolone
00603156758	NDC	prednisolone
00603157056	NDC	prednisolone
00603157058	NDC	prednisolone
00879080108	NDC	prednisolone
00879080116	NDC	prednisolone
16477050501	NDC	prednisolone
16477050521	NDC	prednisolone
16477050548	NDC	prednisolone
16477050748	NDC	prednisolone
21695036508	NDC	prednisolone
21695036516	NDC	prednisolone
23490614401	NDC	prednisolone
23490614402	NDC	prednisolone
23490614403	NDC	prednisolone
23490614501	NDC	prednisolone
23490614502	NDC	prednisolone
23490614503	NDC	prednisolone
23594050501	NDC	prednisolone
23594050502	NDC	prednisolone
23594050521	NDC	prednisolone
23594050548	NDC	prednisolone
23594050550	NDC	prednisolone
33358029108	NDC	prednisolone
38739015008	NDC	prednisolone
49999033508	NDC	prednisolone
49999033524	NDC	prednisolone
49999092901	NDC	prednisolone
50090065500	NDC	prednisolone
50383004224	NDC	prednisolone
50383004248	NDC	prednisolone
52544052016	NDC	prednisolone
52544052038	NDC	prednisolone
52959062260	NDC	prednisolone
54569401200	NDC	prednisolone
54569401201	NDC	prednisolone
54569401202	NDC	prednisolone
54569401203	NDC	prednisolone
54569401204	NDC	prednisolone
54569480700	NDC	prednisolone
54569482700	NDC	prednisolone
54569482701	NDC	prednisolone
54868322000	NDC	prednisolone
54868474800	NDC	prednisolone
54868474900	NDC	prednisolone
54868474901	NDC	prednisolone
55045182502	NDC	prednisolone
55175184203	NDC	prednisolone
55175184206	NDC	prednisolone
55175184406	NDC	prednisolone
55289095202	NDC	prednisolone
55289095204	NDC	prednisolone
57866432701	NDC	prednisolone
57866432702	NDC	prednisolone
58016484301	NDC	prednisolone
58177091005	NDC	prednisolone
58177091007	NDC	prednisolone
58177091203	NDC	prednisolone
59196001024	NDC	prednisolone
59196001048	NDC	prednisolone
60432013708	NDC	prednisolone
60432013716	NDC	prednisolone
63629186201	NDC	prednisolone
66116017482	NDC	prednisolone
66440015008	NDC	prednisolone
66440015016	NDC	prednisolone
67870010308	NDC	prednisolone
67870010316	NDC	prednisolone
68071153208	NDC	prednisolone
68094052458	NDC	prednisolone
68115089808	NDC	prednisolone
68258898702	NDC	prednisolone
51672133803	NDC	prednisolone acetate
00121071104	NDC	prednisolone sod phosphate
00121071105	NDC	prednisolone sod phosphate
00121071110	NDC	prednisolone sod phosphate
00121071120	NDC	prednisolone sod phosphate
00121075908	NDC	prednisolone sod phosphate
00121077308	NDC	prednisolone sod phosphate
00121077708	NDC	prednisolone sod phosphate
00178058201	NDC	prednisolone sod phosphate
00178058208	NDC	prednisolone sod phosphate
00378471022	NDC	prednisolone sod phosphate
00378471522	NDC	prednisolone sod phosphate
00378473022	NDC	prednisolone sod phosphate
00403161118	NDC	prednisolone sod phosphate
00574014804	NDC	prednisolone sod phosphate
00603938856	NDC	prednisolone sod phosphate
13925016604	NDC	prednisolone sod phosphate
13925050104	NDC	prednisolone sod phosphate
16477051008	NDC	prednisolone sod phosphate
17856075905	NDC	prednisolone sod phosphate
21695040508	NDC	prednisolone sod phosphate
23594051008	NDC	prednisolone sod phosphate
23594091508	NDC	prednisolone sod phosphate
35356048804	NDC	prednisolone sod phosphate
42254010208	NDC	prednisolone sod phosphate
42799081201	NDC	prednisolone sod phosphate
42799081301	NDC	prednisolone sod phosphate
50090095500	NDC	prednisolone sod phosphate
50383004004	NDC	prednisolone sod phosphate
50383017708	NDC	prednisolone sod phosphate
53014025001	NDC	prednisolone sod phosphate
54569133500	NDC	prednisolone sod phosphate
54569520400	NDC	prednisolone sod phosphate
54569520401	NDC	prednisolone sod phosphate
54569574900	NDC	prednisolone sod phosphate
54569574901	NDC	prednisolone sod phosphate
54569647800	NDC	prednisolone sod phosphate
54868082100	NDC	prednisolone sod phosphate
54868095400	NDC	prednisolone sod phosphate
54868172000	NDC	prednisolone sod phosphate
54868524200	NDC	prednisolone sod phosphate
55045288500	NDC	prednisolone sod phosphate
55045288508	NDC	prednisolone sod phosphate
55175400401	NDC	prednisolone sod phosphate
55289051102	NDC	prednisolone sod phosphate
58016414401	NDC	prednisolone sod phosphate
58177093205	NDC	prednisolone sod phosphate
59196001104	NDC	prednisolone sod phosphate
59196001224	NDC	prednisolone sod phosphate
59212070048	NDC	prednisolone sod phosphate
59212070148	NDC	prednisolone sod phosphate
59212070248	NDC	prednisolone sod phosphate
59439045502	NDC	prednisolone sod phosphate
59630070014	NDC	prednisolone sod phosphate
59630070048	NDC	prednisolone sod phosphate
59630070114	NDC	prednisolone sod phosphate
59630070148	NDC	prednisolone sod phosphate
59630070214	NDC	prednisolone sod phosphate
59630070248	NDC	prednisolone sod phosphate
59630071008	NDC	prednisolone sod phosphate
59630071010	NDC	prednisolone sod phosphate
60432008904	NDC	prednisolone sod phosphate
60432021208	NDC	prednisolone sod phosphate
63717091508	NDC	prednisolone sod phosphate
65162066788	NDC	prednisolone sod phosphate
65162066790	NDC	prednisolone sod phosphate
65580025101	NDC	prednisolone sod phosphate
66993084451	NDC	prednisolone sod phosphate
66993084462	NDC	prednisolone sod phosphate
66993084551	NDC	prednisolone sod phosphate
66993084562	NDC	prednisolone sod phosphate
66993084651	NDC	prednisolone sod phosphate
66993084662	NDC	prednisolone sod phosphate
68135045502	NDC	prednisolone sod phosphate
68135045503	NDC	prednisolone sod phosphate
68188048002	NDC	prednisolone sod phosphate
68188048202	NDC	prednisolone sod phosphate
68188048402	NDC	prednisolone sod phosphate
68791010004	NDC	prednisolone sod phosphate
69101041001	NDC	prednisolone sod phosphate
23589006793	NDC	Prednisolone Sodium Phosphate/Peak Flow Meter
23589007093	NDC	Prednisolone Sodium Phosphate/Peak Flow Meter
00009003201	NDC	prednisone
00009004501	NDC	prednisone
00009004502	NDC	prednisone
00009004516	NDC	prednisone
00009016501	NDC	prednisone
00009016502	NDC	prednisone
00009019301	NDC	prednisone
00009019302	NDC	prednisone
00009038801	NDC	prednisone
00054001720	NDC	prednisone
00054001725	NDC	prednisone
00054001729	NDC	prednisone
00054001820	NDC	prednisone
00054001825	NDC	prednisone
00054001829	NDC	prednisone
00054001920	NDC	prednisone
00054001925	NDC	prednisone
00054372144	NDC	prednisone
00054372250	NDC	prednisone
00054372263	NDC	prednisone
00054472825	NDC	prednisone
00054472831	NDC	prednisone
00054472925	NDC	prednisone
00054472929	NDC	prednisone
00054473025	NDC	prednisone
00054473029	NDC	prednisone
00054473325	NDC	prednisone
00054474125	NDC	prednisone
00054474131	NDC	prednisone
00054474225	NDC	prednisone
00054872216	NDC	prednisone
00054872425	NDC	prednisone
00054872525	NDC	prednisone
00054872625	NDC	prednisone
00054872925	NDC	prednisone
00054873925	NDC	prednisone
00054874025	NDC	prednisone
00085084303	NDC	prednisone
00143142501	NDC	prednisone
00143147301	NDC	prednisone
00143147310	NDC	prednisone
00143147501	NDC	prednisone
00143147510	NDC	prednisone
00143147701	NDC	prednisone
00143147705	NDC	prednisone
00143147710	NDC	prednisone
00143973801	NDC	prednisone
00143973805	NDC	prednisone
00143973810	NDC	prednisone
00143973901	NDC	prednisone
00143973910	NDC	prednisone
00143974001	NDC	prednisone
00143974010	NDC	prednisone
00182020100	NDC	prednisone
00182020189	NDC	prednisone
00182108600	NDC	prednisone
00182108610	NDC	prednisone
00182108689	NDC	prednisone
00182133400	NDC	prednisone
00182133401	NDC	prednisone
00182133410	NDC	prednisone
00182133489	NDC	prednisone
00228233710	NDC	prednisone
00228233810	NDC	prednisone
00247007135	NDC	prednisone
00247007140	NDC	prednisone
00247007142	NDC	prednisone
00247007143	NDC	prednisone
00247007150	NDC	prednisone
00247007200	NDC	prednisone
00247007203	NDC	prednisone
00247007204	NDC	prednisone
00247007210	NDC	prednisone
00247007215	NDC	prednisone
00247007220	NDC	prednisone
00247007221	NDC	prednisone
00247007222	NDC	prednisone
00247007224	NDC	prednisone
00247007227	NDC	prednisone
00247007230	NDC	prednisone
00247007236	NDC	prednisone
00247007240	NDC	prednisone
00247007242	NDC	prednisone
00247007244	NDC	prednisone
00247007245	NDC	prednisone
00247007248	NDC	prednisone
00247007250	NDC	prednisone
00247007252	NDC	prednisone
00247007254	NDC	prednisone
00247007260	NDC	prednisone
00247007261	NDC	prednisone
00247007280	NDC	prednisone
00247007299	NDC	prednisone
00247010000	NDC	prednisone
00247010003	NDC	prednisone
00247010004	NDC	prednisone
00247010007	NDC	prednisone
00247010008	NDC	prednisone
00247010009	NDC	prednisone
00247010010	NDC	prednisone
00247010012	NDC	prednisone
00247010013	NDC	prednisone
00247010014	NDC	prednisone
00247010015	NDC	prednisone
00247010018	NDC	prednisone
00247010020	NDC	prednisone
00247010021	NDC	prednisone
00247010027	NDC	prednisone
00247010030	NDC	prednisone
00247010042	NDC	prednisone
00247097340	NDC	prednisone
00247117621	NDC	prednisone
00247132321	NDC	prednisone
00247132360	NDC	prednisone
00247141730	NDC	prednisone
00254509313	NDC	prednisone
00254509323	NDC	prednisone
00254509413	NDC	prednisone
00254509423	NDC	prednisone
00259036421	NDC	prednisone
00259038948	NDC	prednisone
00259039021	NDC	prednisone
00259039148	NDC	prednisone
00259040049	NDC	prednisone
00364021801	NDC	prednisone
00364021802	NDC	prednisone
00364021890	NDC	prednisone
00364044201	NDC	prednisone
00364044202	NDC	prednisone
00364044205	NDC	prednisone
00364044290	NDC	prednisone
00364046101	NDC	prednisone
00364046102	NDC	prednisone
00364046105	NDC	prednisone
00364046190	NDC	prednisone
00403077001	NDC	prednisone
00403077021	NDC	prednisone
00403077030	NDC	prednisone
00403077040	NDC	prednisone
00403077042	NDC	prednisone
00403077050	NDC	prednisone
00403077214	NDC	prednisone
00403077220	NDC	prednisone
00403077230	NDC	prednisone
00403077401	NDC	prednisone
00403077415	NDC	prednisone
00403077421	NDC	prednisone
00403077436	NDC	prednisone
00403077450	NDC	prednisone
00403077471	NDC	prednisone
00403196518	NDC	prednisone
00403196718	NDC	prednisone
00440216512	NDC	prednisone
00440216715	NDC	prednisone
00440216720	NDC	prednisone
00440816430	NDC	prednisone
00440816506	NDC	prednisone
00440816510	NDC	prednisone
00440816512	NDC	prednisone
00440816520	NDC	prednisone
00440816521	NDC	prednisone
00440816530	NDC	prednisone
00440816560	NDC	prednisone
00440816590	NDC	prednisone
00440816604	NDC	prednisone
00440816610	NDC	prednisone
00440816612	NDC	prednisone
00440816620	NDC	prednisone
00440816630	NDC	prednisone
00440816703	NDC	prednisone
00440816704	NDC	prednisone
00440816706	NDC	prednisone
00440816710	NDC	prednisone
00440816715	NDC	prednisone
00440816718	NDC	prednisone
00440816720	NDC	prednisone
00440816721	NDC	prednisone
00440816730	NDC	prednisone
00440816760	NDC	prednisone
00440816803	NDC	prednisone
00440816805	NDC	prednisone
00440816810	NDC	prednisone
00591505201	NDC	prednisone
00591505210	NDC	prednisone
00591505221	NDC	prednisone
00591505243	NDC	prednisone
00591544201	NDC	prednisone
00591544205	NDC	prednisone
00591544210	NDC	prednisone
00591544221	NDC	prednisone
00591544243	NDC	prednisone
00591544301	NDC	prednisone
00591544305	NDC	prednisone
00591544310	NDC	prednisone
00603533215	NDC	prednisone
00603533221	NDC	prednisone
00603533231	NDC	prednisone
00603533232	NDC	prednisone
00603533315	NDC	prednisone
00603533321	NDC	prednisone
00603533331	NDC	prednisone
00603533332	NDC	prednisone
00603533421	NDC	prednisone
00603533432	NDC	prednisone
00603533521	NDC	prednisone
00603533532	NDC	prednisone
00603533621	NDC	prednisone
00603533715	NDC	prednisone
00603533721	NDC	prednisone
00603533731	NDC	prednisone
00603533732	NDC	prednisone
00603533815	NDC	prednisone
00603533821	NDC	prednisone
00603533828	NDC	prednisone
00603533831	NDC	prednisone
00603533832	NDC	prednisone
00603533921	NDC	prednisone
00603533928	NDC	prednisone
00603533932	NDC	prednisone
00615053629	NDC	prednisone
00615053643	NDC	prednisone
00615053653	NDC	prednisone
00615053663	NDC	prednisone
00615154229	NDC	prednisone
00615154243	NDC	prednisone
00615154253	NDC	prednisone
00615154263	NDC	prednisone
00615359329	NDC	prednisone
00615359343	NDC	prednisone
00615359353	NDC	prednisone
00615359363	NDC	prednisone
00677011701	NDC	prednisone
00677011710	NDC	prednisone
00677042701	NDC	prednisone
00677042705	NDC	prednisone
00677042710	NDC	prednisone
00677069801	NDC	prednisone
00677069805	NDC	prednisone
00677069810	NDC	prednisone
00904214060	NDC	prednisone
00904214160	NDC	prednisone
00904214180	NDC	prednisone
00904215760	NDC	prednisone
00904215780	NDC	prednisone
10544047320	NDC	prednisone
10544053830	NDC	prednisone
10544091330	NDC	prednisone
10544091420	NDC	prednisone
10544091421	NDC	prednisone
10544091510	NDC	prednisone
10544091530	NDC	prednisone
10768708501	NDC	prednisone
10768728301	NDC	prednisone
10768728302	NDC	prednisone
10768728303	NDC	prednisone
10768728304	NDC	prednisone
10768773301	NDC	prednisone
10768773302	NDC	prednisone
10768773303	NDC	prednisone
10768773304	NDC	prednisone
16590032610	NDC	prednisone
16590032615	NDC	prednisone
16590032620	NDC	prednisone
16590032621	NDC	prednisone
16590032630	NDC	prednisone
16590032645	NDC	prednisone
16590032660	NDC	prednisone
16590036521	NDC	prednisone
16590036548	NDC	prednisone
16590037321	NDC	prednisone
16590037328	NDC	prednisone
16590037330	NDC	prednisone
16590040420	NDC	prednisone
16590040421	NDC	prednisone
16590040430	NDC	prednisone
16590040440	NDC	prednisone
16590040445	NDC	prednisone
16590040448	NDC	prednisone
16590062421	NDC	prednisone
16590062448	NDC	prednisone
17856372201	NDC	prednisone
18837026721	NDC	prednisone
18837026730	NDC	prednisone
18837026748	NDC	prednisone
18837035310	NDC	prednisone
18837035330	NDC	prednisone
21695030521	NDC	prednisone
21695030530	NDC	prednisone
21695030590	NDC	prednisone
21695030620	NDC	prednisone
21695030621	NDC	prednisone
21695030628	NDC	prednisone
21695030630	NDC	prednisone
21695030636	NDC	prednisone
21695030639	NDC	prednisone
21695030640	NDC	prednisone
21695030642	NDC	prednisone
21695030645	NDC	prednisone
21695030648	NDC	prednisone
21695030650	NDC	prednisone
21695030690	NDC	prednisone
21695030705	NDC	prednisone
21695030706	NDC	prednisone
21695030707	NDC	prednisone
21695030709	NDC	prednisone
21695030710	NDC	prednisone
21695030712	NDC	prednisone
21695030713	NDC	prednisone
21695030714	NDC	prednisone
21695030715	NDC	prednisone
21695030718	NDC	prednisone
21695030720	NDC	prednisone
21695030721	NDC	prednisone
21695030730	NDC	prednisone
21695030790	NDC	prednisone
21695058005	NDC	prednisone
21695058007	NDC	prednisone
21695058014	NDC	prednisone
21695076421	NDC	prednisone
21695076521	NDC	prednisone
21695076548	NDC	prednisone
23490615701	NDC	prednisone
23490615702	NDC	prednisone
23490615703	NDC	prednisone
23490615704	NDC	prednisone
23490615705	NDC	prednisone
23490615706	NDC	prednisone
23490615707	NDC	prednisone
23490615708	NDC	prednisone
23490615800	NDC	prednisone
23490615801	NDC	prednisone
23490615802	NDC	prednisone
23490615803	NDC	prednisone
23490615804	NDC	prednisone
23490615805	NDC	prednisone
23490615807	NDC	prednisone
23490615808	NDC	prednisone
23490615809	NDC	prednisone
23490615901	NDC	prednisone
23490615902	NDC	prednisone
23490615903	NDC	prednisone
23490615904	NDC	prednisone
23490615905	NDC	prednisone
23490615906	NDC	prednisone
23490785400	NDC	prednisone
23629016710	NDC	prednisone
33358029212	NDC	prednisone
33358029215	NDC	prednisone
33358029221	NDC	prednisone
33358029230	NDC	prednisone
33358029278	NDC	prednisone
33358029320	NDC	prednisone
33358029330	NDC	prednisone
33358029340	NDC	prednisone
33358029415	NDC	prednisone
33358029420	NDC	prednisone
33358029430	NDC	prednisone
33358029440	NDC	prednisone
33358029460	NDC	prednisone
35356058130	NDC	prednisone
35356067320	NDC	prednisone
35356067321	NDC	prednisone
35356067330	NDC	prednisone
35356067415	NDC	prednisone
35356067418	NDC	prednisone
35356067420	NDC	prednisone
35356067430	NDC	prednisone
35356067560	NDC	prednisone
35356067648	NDC	prednisone
35356067715	NDC	prednisone
35356067720	NDC	prednisone
35356067721	NDC	prednisone
35356067728	NDC	prednisone
35356067730	NDC	prednisone
35356067740	NDC	prednisone
35356067760	NDC	prednisone
35356067790	NDC	prednisone
35356081810	NDC	prednisone
35356081814	NDC	prednisone
35356081815	NDC	prednisone
35356081818	NDC	prednisone
35356081820	NDC	prednisone
35356081821	NDC	prednisone
35356081830	NDC	prednisone
35356081915	NDC	prednisone
35356081920	NDC	prednisone
35356081921	NDC	prednisone
35356081930	NDC	prednisone
35356081940	NDC	prednisone
35356081942	NDC	prednisone
42254024021	NDC	prednisone
42254027621	NDC	prednisone
42254036108	NDC	prednisone
42254036114	NDC	prednisone
42254036115	NDC	prednisone
42254036120	NDC	prednisone
42254036121	NDC	prednisone
42254036128	NDC	prednisone
42254036130	NDC	prednisone
42254036136	NDC	prednisone
42254036140	NDC	prednisone
42254036142	NDC	prednisone
42254036145	NDC	prednisone
42254036148	NDC	prednisone
42549064714	NDC	prednisone
43063009703	NDC	prednisone
43063009706	NDC	prednisone
43063010910	NDC	prednisone
43063041501	NDC	prednisone
43063041530	NDC	prednisone
43063042610	NDC	prednisone
43063042612	NDC	prednisone
43063042620	NDC	prednisone
43063042621	NDC	prednisone
43063042628	NDC	prednisone
43063042630	NDC	prednisone
43063042640	NDC	prednisone
43063042642	NDC	prednisone
43063042650	NDC	prednisone
43063042660	NDC	prednisone
43063043210	NDC	prednisone
43063043212	NDC	prednisone
43063043215	NDC	prednisone
43063043220	NDC	prednisone
43063043221	NDC	prednisone
43063043230	NDC	prednisone
43063047225	NDC	prednisone
43063059005	NDC	prednisone
43063059006	NDC	prednisone
43063059009	NDC	prednisone
43063059010	NDC	prednisone
43063059012	NDC	prednisone
43063059014	NDC	prednisone
43063059015	NDC	prednisone
43063059018	NDC	prednisone
43063059020	NDC	prednisone
43063059021	NDC	prednisone
43063059025	NDC	prednisone
43063059030	NDC	prednisone
43063061021	NDC	prednisone
43063064321	NDC	prednisone
43063064355	NDC	prednisone
43063064410	NDC	prednisone
43063064415	NDC	prednisone
43063064420	NDC	prednisone
43063064421	NDC	prednisone
43063064430	NDC	prednisone
43063064440	NDC	prednisone
43063064442	NDC	prednisone
43063064450	NDC	prednisone
43063070306	NDC	prednisone
43063070309	NDC	prednisone
43063070310	NDC	prednisone
43063070315	NDC	prednisone
43063070318	NDC	prednisone
43063070320	NDC	prednisone
43063070321	NDC	prednisone
43063070325	NDC	prednisone
43063070330	NDC	prednisone
43063086610	NDC	prednisone
43063086620	NDC	prednisone
43063086621	NDC	prednisone
43063086630	NDC	prednisone
43063086640	NDC	prednisone
43063086642	NDC	prednisone
43063086650	NDC	prednisone
43063091121	NDC	prednisone
43353008060	NDC	prednisone
43353065760	NDC	prednisone
43353081960	NDC	prednisone
45802030321	NDC	prednisone
45802030367	NDC	prednisone
45802073321	NDC	prednisone
45802073367	NDC	prednisone
49999000800	NDC	prednisone
49999000805	NDC	prednisone
49999000820	NDC	prednisone
49999000821	NDC	prednisone
49999000830	NDC	prednisone
49999000840	NDC	prednisone
49999000842	NDC	prednisone
49999000855	NDC	prednisone
49999002805	NDC	prednisone
49999002812	NDC	prednisone
49999002814	NDC	prednisone
49999002815	NDC	prednisone
49999002820	NDC	prednisone
49999002821	NDC	prednisone
49999002828	NDC	prednisone
49999002830	NDC	prednisone
49999002840	NDC	prednisone
49999002848	NDC	prednisone
49999002850	NDC	prednisone
49999002860	NDC	prednisone
49999002865	NDC	prednisone
49999002890	NDC	prednisone
49999011000	NDC	prednisone
49999011006	NDC	prednisone
49999011007	NDC	prednisone
49999011010	NDC	prednisone
49999011012	NDC	prednisone
49999011014	NDC	prednisone
49999011015	NDC	prednisone
49999011018	NDC	prednisone
49999011020	NDC	prednisone
49999011021	NDC	prednisone
49999011030	NDC	prednisone
49999039021	NDC	prednisone
49999043703	NDC	prednisone
50090043900	NDC	prednisone
50090100100	NDC	prednisone
50090198901	NDC	prednisone
50090198902	NDC	prednisone
50090198903	NDC	prednisone
50090198905	NDC	prednisone
50090198909	NDC	prednisone
50090199000	NDC	prednisone
50090199001	NDC	prednisone
50090199002	NDC	prednisone
50090199005	NDC	prednisone
50090199007	NDC	prednisone
50090199100	NDC	prednisone
50436173005	NDC	prednisone
50436432401	NDC	prednisone
50436432502	NDC	prednisone
51079002201	NDC	prednisone
51079002217	NDC	prednisone
51079002219	NDC	prednisone
51079002220	NDC	prednisone
51079003201	NDC	prednisone
51079003217	NDC	prednisone
51079003219	NDC	prednisone
51079003220	NDC	prednisone
51079003301	NDC	prednisone
51079003317	NDC	prednisone
51079003319	NDC	prednisone
51079003320	NDC	prednisone
51138014430	NDC	prednisone
51138014515	NDC	prednisone
51138014520	NDC	prednisone
51138014530	NDC	prednisone
51138014615	NDC	prednisone
51138014620	NDC	prednisone
51138014621	NDC	prednisone
51138014628	NDC	prednisone
51138014636	NDC	prednisone
51138014639	NDC	prednisone
51138014642	NDC	prednisone
51138014650	NDC	prednisone
51138014710	NDC	prednisone
51138014712	NDC	prednisone
51138014714	NDC	prednisone
51138014715	NDC	prednisone
51138014720	NDC	prednisone
51138014721	NDC	prednisone
51138014730	NDC	prednisone
51138015415	NDC	prednisone
51138015420	NDC	prednisone
51138015430	NDC	prednisone
51138015515	NDC	prednisone
51138015520	NDC	prednisone
51138015521	NDC	prednisone
51138015528	NDC	prednisone
51138015536	NDC	prednisone
51138015539	NDC	prednisone
51138015542	NDC	prednisone
51138015550	NDC	prednisone
51138015610	NDC	prednisone
51138015612	NDC	prednisone
51138015614	NDC	prednisone
51138015615	NDC	prednisone
51138015620	NDC	prednisone
51138015621	NDC	prednisone
51138015630	NDC	prednisone
51655002024	NDC	prednisone
51655002052	NDC	prednisone
51655002053	NDC	prednisone
51655008624	NDC	prednisone
51655008627	NDC	prednisone
51991045801	NDC	prednisone
51991045810	NDC	prednisone
51991046201	NDC	prednisone
51991046205	NDC	prednisone
52544079701	NDC	prednisone
52544083010	NDC	prednisone
52544083051	NDC	prednisone
52544083101	NDC	prednisone
52544083110	NDC	prednisone
52544083201	NDC	prednisone
52544083205	NDC	prednisone
52959012600	NDC	prednisone
52959012605	NDC	prednisone
52959012607	NDC	prednisone
52959012610	NDC	prednisone
52959012612	NDC	prednisone
52959012615	NDC	prednisone
52959012618	NDC	prednisone
52959012620	NDC	prednisone
52959012621	NDC	prednisone
52959012625	NDC	prednisone
52959012630	NDC	prednisone
52959012640	NDC	prednisone
52959012642	NDC	prednisone
52959012644	NDC	prednisone
52959012650	NDC	prednisone
52959012660	NDC	prednisone
52959012670	NDC	prednisone
52959012700	NDC	prednisone
52959012707	NDC	prednisone
52959012710	NDC	prednisone
52959012712	NDC	prednisone
52959012715	NDC	prednisone
52959012718	NDC	prednisone
52959012720	NDC	prednisone
52959012721	NDC	prednisone
52959012725	NDC	prednisone
52959012730	NDC	prednisone
52959012737	NDC	prednisone
52959012742	NDC	prednisone
52959022000	NDC	prednisone
52959022010	NDC	prednisone
52959022020	NDC	prednisone
52959022021	NDC	prednisone
52959022030	NDC	prednisone
52959022036	NDC	prednisone
52959022040	NDC	prednisone
52959022060	NDC	prednisone
52959022075	NDC	prednisone
52959095405	NDC	prednisone
53489013801	NDC	prednisone
53489013810	NDC	prednisone
53489013901	NDC	prednisone
53489013905	NDC	prednisone
53489013910	NDC	prednisone
53489014001	NDC	prednisone
53489014005	NDC	prednisone
53489014010	NDC	prednisone
54569033000	NDC	prednisone
54569033001	NDC	prednisone
54569033002	NDC	prednisone
54569033003	NDC	prednisone
54569033004	NDC	prednisone
54569033005	NDC	prednisone
54569033007	NDC	prednisone
54569033008	NDC	prednisone
54569033009	NDC	prednisone
54569033100	NDC	prednisone
54569033101	NDC	prednisone
54569033102	NDC	prednisone
54569033103	NDC	prednisone
54569033104	NDC	prednisone
54569033105	NDC	prednisone
54569033106	NDC	prednisone
54569033107	NDC	prednisone
54569033108	NDC	prednisone
54569033109	NDC	prednisone
54569033200	NDC	prednisone
54569033201	NDC	prednisone
54569033202	NDC	prednisone
54569033203	NDC	prednisone
54569033204	NDC	prednisone
54569033205	NDC	prednisone
54569033208	NDC	prednisone
54569033209	NDC	prednisone
54569033300	NDC	prednisone
54569033304	NDC	prednisone
54569278500	NDC	prednisone
54569304300	NDC	prednisone
54569304301	NDC	prednisone
54569304302	NDC	prednisone
54569304303	NDC	prednisone
54569304304	NDC	prednisone
54569304305	NDC	prednisone
54569304306	NDC	prednisone
54569304307	NDC	prednisone
54569330200	NDC	prednisone
54569330201	NDC	prednisone
54569330202	NDC	prednisone
54569330205	NDC	prednisone
54569330206	NDC	prednisone
54569330207	NDC	prednisone
54569330208	NDC	prednisone
54569330209	NDC	prednisone
54569341300	NDC	prednisone
54569379800	NDC	prednisone
54569384700	NDC	prednisone
54569401700	NDC	prednisone
54569402600	NDC	prednisone
54569402601	NDC	prednisone
54569402604	NDC	prednisone
54569402605	NDC	prednisone
54569422600	NDC	prednisone
54569422700	NDC	prednisone
54569584000	NDC	prednisone
54569584100	NDC	prednisone
54868025800	NDC	prednisone
54868025801	NDC	prednisone
54868025802	NDC	prednisone
54868025803	NDC	prednisone
54868025804	NDC	prednisone
54868025805	NDC	prednisone
54868025806	NDC	prednisone
54868025807	NDC	prednisone
54868025808	NDC	prednisone
54868025809	NDC	prednisone
54868083600	NDC	prednisone
54868083601	NDC	prednisone
54868083602	NDC	prednisone
54868083603	NDC	prednisone
54868083604	NDC	prednisone
54868083605	NDC	prednisone
54868083607	NDC	prednisone
54868083608	NDC	prednisone
54868083609	NDC	prednisone
54868090800	NDC	prednisone
54868090801	NDC	prednisone
54868090802	NDC	prednisone
54868090803	NDC	prednisone
54868090804	NDC	prednisone
54868090805	NDC	prednisone
54868092301	NDC	prednisone
54868111901	NDC	prednisone
54868111902	NDC	prednisone
54868111903	NDC	prednisone
54868111904	NDC	prednisone
54868111905	NDC	prednisone
54868118300	NDC	prednisone
54868118301	NDC	prednisone
54868118302	NDC	prednisone
54868118303	NDC	prednisone
54868118304	NDC	prednisone
54868118306	NDC	prednisone
54868118307	NDC	prednisone
54868118308	NDC	prednisone
54868118309	NDC	prednisone
54868323400	NDC	prednisone
54868409500	NDC	prednisone
54868409600	NDC	prednisone
54868521300	NDC	prednisone
54868523000	NDC	prednisone
55045126009	NDC	prednisone
55045144401	NDC	prednisone
55045144402	NDC	prednisone
55045144403	NDC	prednisone
55045144404	NDC	prednisone
55045144407	NDC	prednisone
55045144408	NDC	prednisone
55045148000	NDC	prednisone
55045148001	NDC	prednisone
55045148002	NDC	prednisone
55045148005	NDC	prednisone
55045148006	NDC	prednisone
55045148007	NDC	prednisone
55045148008	NDC	prednisone
55045148009	NDC	prednisone
55045153303	NDC	prednisone
55045153306	NDC	prednisone
55045153307	NDC	prednisone
55045153308	NDC	prednisone
55045153309	NDC	prednisone
55045296301	NDC	prednisone
55175276501	NDC	prednisone
55175276601	NDC	prednisone
55175276608	NDC	prednisone
55175391800	NDC	prednisone
55175391801	NDC	prednisone
55175391802	NDC	prednisone
55175391803	NDC	prednisone
55175391804	NDC	prednisone
55175391805	NDC	prednisone
55175391806	NDC	prednisone
55175391807	NDC	prednisone
55175391808	NDC	prednisone
55175391809	NDC	prednisone
55175391901	NDC	prednisone
55175392001	NDC	prednisone
55175392108	NDC	prednisone
55175399200	NDC	prednisone
55175399201	NDC	prednisone
55175399202	NDC	prednisone
55175399203	NDC	prednisone
55175399204	NDC	prednisone
55175399205	NDC	prednisone
55175399206	NDC	prednisone
55175399207	NDC	prednisone
55175399209	NDC	prednisone
55175415800	NDC	prednisone
55175415801	NDC	prednisone
55175415802	NDC	prednisone
55175415803	NDC	prednisone
55175415804	NDC	prednisone
55175415805	NDC	prednisone
55175415806	NDC	prednisone
55175415807	NDC	prednisone
55175415808	NDC	prednisone
55175415809	NDC	prednisone
55289033005	NDC	prednisone
55289033007	NDC	prednisone
55289033010	NDC	prednisone
55289035205	NDC	prednisone
55289035207	NDC	prednisone
55289035209	NDC	prednisone
55289035210	NDC	prednisone
55289035212	NDC	prednisone
55289035214	NDC	prednisone
55289035215	NDC	prednisone
55289035220	NDC	prednisone
55289035221	NDC	prednisone
55289035230	NDC	prednisone
55289037301	NDC	prednisone
55289037312	NDC	prednisone
55289037321	NDC	prednisone
55289037330	NDC	prednisone
55289037336	NDC	prednisone
55289037342	NDC	prednisone
55289037346	NDC	prednisone
55289037355	NDC	prednisone
55289037360	NDC	prednisone
55289037372	NDC	prednisone
55289043801	NDC	prednisone
55289043815	NDC	prednisone
55289043820	NDC	prednisone
55289043821	NDC	prednisone
55289043830	NDC	prednisone
55289043836	NDC	prednisone
55289043838	NDC	prednisone
55289043840	NDC	prednisone
55289043842	NDC	prednisone
55289043850	NDC	prednisone
55289043860	NDC	prednisone
55289085902	NDC	prednisone
55700004921	NDC	prednisone
55700007215	NDC	prednisone
55700007218	NDC	prednisone
55700007220	NDC	prednisone
55700007221	NDC	prednisone
55700007230	NDC	prednisone
55700020310	NDC	prednisone
55700020314	NDC	prednisone
55700020315	NDC	prednisone
55700020318	NDC	prednisone
55700020320	NDC	prednisone
55700020321	NDC	prednisone
55700020330	NDC	prednisone
55700020815	NDC	prednisone
55700020820	NDC	prednisone
55700020821	NDC	prednisone
55700020830	NDC	prednisone
55700020840	NDC	prednisone
55700020915	NDC	prednisone
55700020920	NDC	prednisone
55700020921	NDC	prednisone
55700020930	NDC	prednisone
55700020942	NDC	prednisone
55887064321	NDC	prednisone
55887064330	NDC	prednisone
55887064340	NDC	prednisone
55887064342	NDC	prednisone
55887064390	NDC	prednisone
55887069621	NDC	prednisone
55887069648	NDC	prednisone
55887077021	NDC	prednisone
55887077048	NDC	prednisone
55887079620	NDC	prednisone
55887079630	NDC	prednisone
57480035101	NDC	prednisone
57480047201	NDC	prednisone
57866432401	NDC	prednisone
57866432404	NDC	prednisone
57866432405	NDC	prednisone
57866432406	NDC	prednisone
57866432501	NDC	prednisone
57866432502	NDC	prednisone
57866432503	NDC	prednisone
57866432507	NDC	prednisone
57866432508	NDC	prednisone
57866432601	NDC	prednisone
57866432602	NDC	prednisone
57866432604	NDC	prednisone
57866432605	NDC	prednisone
57866432606	NDC	prednisone
57866432607	NDC	prednisone
57866432608	NDC	prednisone
57866432801	NDC	prednisone
57866432802	NDC	prednisone
57866432803	NDC	prednisone
58016021600	NDC	prednisone
58016021612	NDC	prednisone
58016021614	NDC	prednisone
58016021615	NDC	prednisone
58016021620	NDC	prednisone
58016021621	NDC	prednisone
58016021624	NDC	prednisone
58016021628	NDC	prednisone
58016021630	NDC	prednisone
58016021632	NDC	prednisone
58016021640	NDC	prednisone
58016021650	NDC	prednisone
58016021660	NDC	prednisone
58016021690	NDC	prednisone
58016021700	NDC	prednisone
58016021710	NDC	prednisone
58016021715	NDC	prednisone
58016021716	NDC	prednisone
58016021718	NDC	prednisone
58016021720	NDC	prednisone
58016021721	NDC	prednisone
58016021722	NDC	prednisone
58016021724	NDC	prednisone
58016021728	NDC	prednisone
58016021730	NDC	prednisone
58016021740	NDC	prednisone
58016021760	NDC	prednisone
58016021800	NDC	prednisone
58016021820	NDC	prednisone
58016021821	NDC	prednisone
58016021824	NDC	prednisone
58016021830	NDC	prednisone
58016021833	NDC	prednisone
58016021836	NDC	prednisone
58016021840	NDC	prednisone
58016021850	NDC	prednisone
58016021855	NDC	prednisone
58016021860	NDC	prednisone
58016021890	NDC	prednisone
58016067220	NDC	prednisone
58016483201	NDC	prednisone
58864036220	NDC	prednisone
58864036256	NDC	prednisone
58864042315	NDC	prednisone
58864042320	NDC	prednisone
58864042330	NDC	prednisone
58864042340	NDC	prednisone
58864042409	NDC	prednisone
58864042414	NDC	prednisone
58864042420	NDC	prednisone
58864042430	NDC	prednisone
59746017106	NDC	prednisone
59746017110	NDC	prednisone
59746017206	NDC	prednisone
59746017210	NDC	prednisone
59746017306	NDC	prednisone
59746017309	NDC	prednisone
59746017310	NDC	prednisone
59746017506	NDC	prednisone
59746017509	NDC	prednisone
59746017510	NDC	prednisone
60346005812	NDC	prednisone
60346005815	NDC	prednisone
60346005818	NDC	prednisone
60346005820	NDC	prednisone
60346005821	NDC	prednisone
60346005827	NDC	prednisone
60346005830	NDC	prednisone
60346005840	NDC	prednisone
60346005850	NDC	prednisone
60346005854	NDC	prednisone
60346005860	NDC	prednisone
60346005890	NDC	prednisone
60346009409	NDC	prednisone
60346009410	NDC	prednisone
60346009412	NDC	prednisone
60346009415	NDC	prednisone
60346009418	NDC	prednisone
60346009420	NDC	prednisone
60346009424	NDC	prednisone
60346009430	NDC	prednisone
60346009440	NDC	prednisone
60346009490	NDC	prednisone
60346051512	NDC	prednisone
60346051520	NDC	prednisone
60346051530	NDC	prednisone
60346051536	NDC	prednisone
60346051540	NDC	prednisone
60346051550	NDC	prednisone
60346051560	NDC	prednisone
60346051575	NDC	prednisone
60346051590	NDC	prednisone
60346072140	NDC	prednisone
60429013001	NDC	prednisone
60429013010	NDC	prednisone
60429013101	NDC	prednisone
60429013110	NDC	prednisone
60429013201	NDC	prednisone
60429013210	NDC	prednisone
60687012201	NDC	prednisone
60687012211	NDC	prednisone
60687013401	NDC	prednisone
60687013411	NDC	prednisone
60687014501	NDC	prednisone
60687014511	NDC	prednisone
60760000221	NDC	prednisone
60760013830	NDC	prednisone
60760017935	NDC	prednisone
60760025540	NDC	prednisone
60760025560	NDC	prednisone
60760062921	NDC	prednisone
60760063028	NDC	prednisone
60760063060	NDC	prednisone
60904028620	NDC	prednisone
61919032621	NDC	prednisone
61919032630	NDC	prednisone
61919034210	NDC	prednisone
61919036521	NDC	prednisone
61919037321	NDC	prednisone
61919037330	NDC	prednisone
61919040421	NDC	prednisone
61919040430	NDC	prednisone
62584083201	NDC	prednisone
62584083233	NDC	prednisone
62584083301	NDC	prednisone
62584083333	NDC	prednisone
62584083401	NDC	prednisone
63187002010	NDC	prednisone
63187002015	NDC	prednisone
63187002021	NDC	prednisone
63187002036	NDC	prednisone
63187003720	NDC	prednisone
63187003721	NDC	prednisone
63187003730	NDC	prednisone
63187024305	NDC	prednisone
63187030006	NDC	prednisone
63187030021	NDC	prednisone
63187030025	NDC	prednisone
63187030027	NDC	prednisone
63187030036	NDC	prednisone
63187030040	NDC	prednisone
63187030042	NDC	prednisone
63187080705	NDC	prednisone
63187080706	NDC	prednisone
63187080707	NDC	prednisone
63187080710	NDC	prednisone
63187080712	NDC	prednisone
63187080715	NDC	prednisone
63187080718	NDC	prednisone
63187080720	NDC	prednisone
63187080721	NDC	prednisone
63187080730	NDC	prednisone
63187099721	NDC	prednisone
63629157900	NDC	prednisone
63629157901	NDC	prednisone
63629157902	NDC	prednisone
63629157903	NDC	prednisone
63629157904	NDC	prednisone
63629157905	NDC	prednisone
63629157906	NDC	prednisone
63629157907	NDC	prednisone
63629157908	NDC	prednisone
63629157909	NDC	prednisone
63629158701	NDC	prednisone
63629158702	NDC	prednisone
63629158703	NDC	prednisone
63629158704	NDC	prednisone
63629158705	NDC	prednisone
63629158706	NDC	prednisone
63629158707	NDC	prednisone
63629158708	NDC	prednisone
63629160501	NDC	prednisone
63629160502	NDC	prednisone
63629160503	NDC	prednisone
63629160504	NDC	prednisone
63629160505	NDC	prednisone
63629160506	NDC	prednisone
63629160507	NDC	prednisone
63629160508	NDC	prednisone
63629462401	NDC	prednisone
63739020701	NDC	prednisone
63739020702	NDC	prednisone
63739020703	NDC	prednisone
63739020710	NDC	prednisone
63739020715	NDC	prednisone
63739020801	NDC	prednisone
63739020802	NDC	prednisone
63739020803	NDC	prednisone
63739020810	NDC	prednisone
63739020815	NDC	prednisone
63739020910	NDC	prednisone
63739020915	NDC	prednisone
63739051810	NDC	prednisone
63739051910	NDC	prednisone
63739052010	NDC	prednisone
63739058810	NDC	prednisone
63874032701	NDC	prednisone
63874032702	NDC	prednisone
63874032710	NDC	prednisone
63874032712	NDC	prednisone
63874032714	NDC	prednisone
63874032715	NDC	prednisone
63874032718	NDC	prednisone
63874032719	NDC	prednisone
63874032720	NDC	prednisone
63874032721	NDC	prednisone
63874032724	NDC	prednisone
63874032725	NDC	prednisone
63874032728	NDC	prednisone
63874032730	NDC	prednisone
63874032732	NDC	prednisone
63874032740	NDC	prednisone
63874032742	NDC	prednisone
63874032750	NDC	prednisone
63874032760	NDC	prednisone
63874032790	NDC	prednisone
63874037301	NDC	prednisone
63874037302	NDC	prednisone
63874037310	NDC	prednisone
63874037315	NDC	prednisone
63874037320	NDC	prednisone
63874037321	NDC	prednisone
63874037330	NDC	prednisone
63874037333	NDC	prednisone
63874037336	NDC	prednisone
63874037340	NDC	prednisone
63874037350	NDC	prednisone
63874037360	NDC	prednisone
63874039201	NDC	prednisone
63874039202	NDC	prednisone
63874039206	NDC	prednisone
63874039210	NDC	prednisone
63874039214	NDC	prednisone
63874039215	NDC	prednisone
63874039220	NDC	prednisone
63874039221	NDC	prednisone
63874039224	NDC	prednisone
63874039228	NDC	prednisone
63874039230	NDC	prednisone
63874039240	NDC	prednisone
63874077201	NDC	prednisone
63874077230	NDC	prednisone
66116041005	NDC	prednisone
66116041030	NDC	prednisone
66116042005	NDC	prednisone
66116042015	NDC	prednisone
66116046530	NDC	prednisone
66116046550	NDC	prednisone
66116062530	NDC	prednisone
66267017115	NDC	prednisone
66267017120	NDC	prednisone
66267017121	NDC	prednisone
66267017130	NDC	prednisone
66267017140	NDC	prednisone
66267017142	NDC	prednisone
66267017210	NDC	prednisone
66267017212	NDC	prednisone
66267017215	NDC	prednisone
66267017220	NDC	prednisone
66267017230	NDC	prednisone
66267017242	NDC	prednisone
66267017320	NDC	prednisone
66267017330	NDC	prednisone
66267017340	NDC	prednisone
66267017342	NDC	prednisone
66267017360	NDC	prednisone
66267086004	NDC	prednisone
66267094821	NDC	prednisone
66336005810	NDC	prednisone
66336005812	NDC	prednisone
66336005820	NDC	prednisone
66336005821	NDC	prednisone
66336005830	NDC	prednisone
66336005840	NDC	prednisone
66336005860	NDC	prednisone
66336009410	NDC	prednisone
66336009412	NDC	prednisone
66336009418	NDC	prednisone
66336009420	NDC	prednisone
66336009421	NDC	prednisone
66336009430	NDC	prednisone
66336021930	NDC	prednisone
66336051510	NDC	prednisone
66336051521	NDC	prednisone
66336051530	NDC	prednisone
66336051540	NDC	prednisone
67544039960	NDC	prednisone
68030432501	NDC	prednisone
68030432602	NDC	prednisone
68030432608	NDC	prednisone
68030978601	NDC	prednisone
68084003580	NDC	prednisone
68084003585	NDC	prednisone
68115028910	NDC	prednisone
68115028921	NDC	prednisone
68115028930	NDC	prednisone
68115028942	NDC	prednisone
68115029020	NDC	prednisone
68115029030	NDC	prednisone
68115029121	NDC	prednisone
68115029130	NDC	prednisone
68115094721	NDC	prednisone
68258301301	NDC	prednisone
68387024010	NDC	prednisone
68387024025	NDC	prednisone
68387024115	NDC	prednisone
69668012020	NDC	prednisone
70882011721	NDC	prednisone
70882011730	NDC	prednisone
70934009520	NDC	prednisone
70934009521	NDC	prednisone
70934009530	NDC	prednisone
70934009542	NDC	prednisone
70934009610	NDC	prednisone
70934009615	NDC	prednisone
70934009620	NDC	prednisone
70934009630	NDC	prednisone
70934010121	NDC	prednisone
70934013705	NDC	prednisone
71205008900	NDC	prednisone
75987002001	NDC	prednisone
75987002101	NDC	prednisone
75987002201	NDC	prednisone
J7506	HCPCS	Prednisone, oral, per 5 mg
J7509	HCPCS	Methylprednisolone, oral, per 4 mg
J7510	HCPCS	Prednisolone, oral, per 5 mg
J7512	HCPCS	Prednisone, immediate release or delayed release, oral, 1 mg
J8540	HCPCS	Dexamethasone, oral, 0.25 mg
S0173	HCPCS	Dexamethasone, oral, 4 mg

## Sheet: Prog Immuno
Code	Code Type	Description
J7501	HCPCS	azathioprine
J7500	HCPCS	azathioprine
C9436	HCPCS	azathioprine
71610012409	NDC	azathioprine
69238107601	NDC	azathioprine
68462050201	NDC	azathioprine
68382000305	NDC	azathioprine
68382000301	NDC	azathioprine
68084022911	NDC	azathioprine
68084022901	NDC	azathioprine
65649024141	NDC	azathioprine
65649023141	NDC	azathioprine
65483059010	NDC	azathioprine
60219107601	NDC	azathioprine
55390060020	NDC	azathioprine
54868531006	NDC	azathioprine
54868531004	NDC	azathioprine
54868531003	NDC	azathioprine
54868531002	NDC	azathioprine
54868531001	NDC	azathioprine
54868531000	NDC	azathioprine
54868092104	NDC	azathioprine
54868092102	NDC	azathioprine
54868092101	NDC	azathioprine
54766059010	NDC	azathioprine
52959007900	NDC	azathioprine
51407018201	NDC	azathioprine
51079062006	NDC	azathioprine
51079062001	NDC	azathioprine
43353074560	NDC	azathioprine
43353074509	NDC	azathioprine
43353068660	NDC	azathioprine
43353068609	NDC	azathioprine
23490511009	NDC	azathioprine
21695048475	NDC	azathioprine
00781507501	NDC	azathioprine
00406200301	NDC	azathioprine
00378100501	NDC	azathioprine
00143956601	NDC	azathioprine
00054808425	NDC	azathioprine
00054408425	NDC	azathioprine
J9097	HCPCS	cyclophosphamide
J9096	HCPCS	cyclophosphamide
J9095	HCPCS	cyclophosphamide
J9094	HCPCS	cyclophosphamide
J9093	HCPCS	cyclophosphamide
J9092	HCPCS	cyclophosphamide
J9091	HCPCS	cyclophosphamide
J9090	HCPCS	cyclophosphamide
J9080	HCPCS	cyclophosphamide
J9070	HCPCS	cyclophosphamide
J8530	HCPCS	cyclophosphamide
C9421	HCPCS	cyclophosphamide
C9420	HCPCS	cyclophosphamide
70121124001	NDC	cyclophosphamide
70121123901	NDC	cyclophosphamide
70121123801	NDC	cyclophosphamide
69097051707	NDC	cyclophosphamide
69097051607	NDC	cyclophosphamide
68001037233	NDC	cyclophosphamide
68001037232	NDC	cyclophosphamide
68001037133	NDC	cyclophosphamide
68001037132	NDC	cyclophosphamide
68001037027	NDC	cyclophosphamide
68001037024	NDC	cyclophosphamide
54879002201	NDC	cyclophosphamide
54879002101	NDC	cyclophosphamide
54868521802	NDC	cyclophosphamide
54868521801	NDC	cyclophosphamide
54868521800	NDC	cyclophosphamide
54868500501	NDC	cyclophosphamide
54868500500	NDC	cyclophosphamide
54569571300	NDC	cyclophosphamide
54569571200	NDC	cyclophosphamide
43975030810	NDC	cyclophosphamide
43975030710	NDC	cyclophosphamide
16714085901	NDC	cyclophosphamide
16714085801	NDC	cyclophosphamide
16714085701	NDC	cyclophosphamide
10019095711	NDC	cyclophosphamide
10019095701	NDC	cyclophosphamide
10019095616	NDC	cyclophosphamide
10019095601	NDC	cyclophosphamide
10019095550	NDC	cyclophosphamide
10019095501	NDC	cyclophosphamide
10019094510	NDC	cyclophosphamide
10019094501	NDC	cyclophosphamide
10019094450	NDC	cyclophosphamide
10019094401	NDC	cyclophosphamide
10019094325	NDC	cyclophosphamide
10019094301	NDC	cyclophosphamide
10019094210	NDC	cyclophosphamide
10019094201	NDC	cyclophosphamide
10019093950	NDC	cyclophosphamide
10019093901	NDC	cyclophosphamide
10019093825	NDC	cyclophosphamide
10019093801	NDC	cyclophosphamide
10019093710	NDC	cyclophosphamide
10019093701	NDC	cyclophosphamide
10019093650	NDC	cyclophosphamide
10019093601	NDC	cyclophosphamide
10019093525	NDC	cyclophosphamide
10019093501	NDC	cyclophosphamide
00781325594	NDC	cyclophosphamide
00781324494	NDC	cyclophosphamide
00781323394	NDC	cyclophosphamide
00054813025	NDC	cyclophosphamide
00054808925	NDC	cyclophosphamide
00054413025	NDC	cyclophosphamide
00054412925	NDC	cyclophosphamide
00054038325	NDC	cyclophosphamide
00054038225	NDC	cyclophosphamide
00015050641	NDC	cyclophosphamide
00015050541	NDC	cyclophosphamide
00015050401	NDC	cyclophosphamide
00015050302	NDC	cyclophosphamide
00015050301	NDC	cyclophosphamide
00015050241	NDC	cyclophosphamide
00013564670	NDC	cyclophosphamide
00013563670	NDC	cyclophosphamide
J7516	HCPCS	cyclosporine
J7515	HCPCS	cyclosporine
J7502	HCPCS	cyclosporine
C9438	HCPCS	cyclosporine
80158	CPT	cyclosporine
68084092195	NDC	cyclosporine
68084092125	NDC	cyclosporine
68084087995	NDC	cyclosporine
68084087925	NDC	cyclosporine
62584082721	NDC	cyclosporine
62584082711	NDC	cyclosporine
60505035401	NDC	cyclosporine
60505013400	NDC	cyclosporine
60505013300	NDC	cyclosporine
60432014050	NDC	cyclosporine
55390012210	NDC	cyclosporine
54868623200	NDC	cyclosporine
54868552200	NDC	cyclosporine
51862046047	NDC	cyclosporine
51862046001	NDC	cyclosporine
51862045847	NDC	cyclosporine
51862045801	NDC	cyclosporine
00591222455	NDC	cyclosporine
00591222354	NDC	cyclosporine
00591222315	NDC	cyclosporine
00591222215	NDC	cyclosporine
00574086610	NDC	cyclosporine
00185093387	NDC	cyclosporine
00185093386	NDC	cyclosporine
00185093330	NDC	cyclosporine
00185093287	NDC	cyclosporine
00185093230	NDC	cyclosporine
00172731320	NDC	cyclosporine
00172731246	NDC	cyclosporine
00172731200	NDC	cyclosporine
00172731146	NDC	cyclosporine
00172731100	NDC	cyclosporine
00172731046	NDC	cyclosporine
00172731000	NDC	cyclosporine
00093574265	NDC	cyclosporine
00093574219	NDC	cyclosporine
00093574165	NDC	cyclosporine
00093574119	NDC	cyclosporine
00093574065	NDC	cyclosporine
00093574019	NDC	cyclosporine
00078027422	NDC	cyclosporine
00078024861	NDC	cyclosporine
00078024815	NDC	cyclosporine
00078024661	NDC	cyclosporine
00078024615	NDC	cyclosporine
00078024161	NDC	cyclosporine
00078024115	NDC	cyclosporine
00078024061	NDC	cyclosporine
00078024015	NDC	cyclosporine
00078011022	NDC	cyclosporine
00078010961	NDC	cyclosporine
00078010901	NDC	cyclosporine
00074726950	NDC	cyclosporine
00074647932	NDC	cyclosporine
00074646332	NDC	cyclosporine
00074310932	NDC	cyclosporine
00074310832	NDC	cyclosporine
00074054130	NDC	cyclosporine
J7518	HCPCS	mycophenolate
J7517	HCPCS	mycophenolate
C9219	HCPCS	mycophenolate
80180	CPT	mycophenolate
71610003380	NDC	mycophenolate
71610003370	NDC	mycophenolate
68382013110	NDC	mycophenolate
68382013105	NDC	mycophenolate
68382013101	NDC	mycophenolate
68382013019	NDC	mycophenolate
68382013010	NDC	mycophenolate
68382013005	NDC	mycophenolate
68382013001	NDC	mycophenolate
68258907301	NDC	mycophenolate
68258905201	NDC	mycophenolate
68084091895	NDC	mycophenolate
68084091825	NDC	mycophenolate
68084090721	NDC	mycophenolate
68084090711	NDC	mycophenolate
68084080111	NDC	mycophenolate
68084080101	NDC	mycophenolate
68084079511	NDC	mycophenolate
68084079501	NDC	mycophenolate
68084058811	NDC	mycophenolate
68084058801	NDC	mycophenolate
68084058711	NDC	mycophenolate
68084058701	NDC	mycophenolate
68084017811	NDC	mycophenolate
68084017801	NDC	mycophenolate
68084017711	NDC	mycophenolate
68084017701	NDC	mycophenolate
67877026605	NDC	mycophenolate
67877026601	NDC	mycophenolate
67877023022	NDC	mycophenolate
67877022505	NDC	mycophenolate
67877022501	NDC	mycophenolate
67263040701	NDC	mycophenolate
67263037912	NDC	mycophenolate
67263037812	NDC	mycophenolate
66689030708	NDC	mycophenolate
64380072607	NDC	mycophenolate
64380072606	NDC	mycophenolate
64380072507	NDC	mycophenolate
64380072506	NDC	mycophenolate
60951073585	NDC	mycophenolate
60951073570	NDC	mycophenolate
60951073485	NDC	mycophenolate
60951073470	NDC	mycophenolate
60505296807	NDC	mycophenolate
60505296805	NDC	mycophenolate
60505296801	NDC	mycophenolate
60505296707	NDC	mycophenolate
60505296705	NDC	mycophenolate
60505296701	NDC	mycophenolate
60505296607	NDC	mycophenolate
60505296507	NDC	mycophenolate
60429007005	NDC	mycophenolate
60429007001	NDC	mycophenolate
60429005905	NDC	mycophenolate
60429005901	NDC	mycophenolate
60429001712	NDC	mycophenolate
60429001612	NDC	mycophenolate
59762070303	NDC	mycophenolate
59762070302	NDC	mycophenolate
59762070301	NDC	mycophenolate
59762070203	NDC	mycophenolate
59762070201	NDC	mycophenolate
51079072120	NDC	mycophenolate
51079072101	NDC	mycophenolate
51079050920	NDC	mycophenolate
51079050901	NDC	mycophenolate
51079050820	NDC	mycophenolate
51079050801	NDC	mycophenolate
51079037920	NDC	mycophenolate
51079037901	NDC	mycophenolate
50268058115	NDC	mycophenolate
50268058111	NDC	mycophenolate
49999093730	NDC	mycophenolate
49999093630	NDC	mycophenolate
49999093600	NDC	mycophenolate
42023017204	NDC	mycophenolate
21695017100	NDC	mycophenolate
17478042240	NDC	mycophenolate
16729026129	NDC	mycophenolate
16729018929	NDC	mycophenolate
16729009416	NDC	mycophenolate
16729009401	NDC	mycophenolate
16729001916	NDC	mycophenolate
16729001901	NDC	mycophenolate
00904678661	NDC	mycophenolate
00904678604	NDC	mycophenolate
00904678561	NDC	mycophenolate
00904678504	NDC	mycophenolate
00781517505	NDC	mycophenolate
00781517501	NDC	mycophenolate
00781206789	NDC	mycophenolate
00781206705	NDC	mycophenolate
00781206701	NDC	mycophenolate
00378447205	NDC	mycophenolate
00378447201	NDC	mycophenolate
00378420278	NDC	mycophenolate
00378420178	NDC	mycophenolate
00378225005	NDC	mycophenolate
00378225001	NDC	mycophenolate
00093747705	NDC	mycophenolate
00093747701	NDC	mycophenolate
00093733493	NDC	mycophenolate
00093733419	NDC	mycophenolate
00093733405	NDC	mycophenolate
00093733401	NDC	mycophenolate
00078038666	NDC	mycophenolate
00078038566	NDC	mycophenolate
00054016629	NDC	mycophenolate
00054016625	NDC	mycophenolate
00054016329	NDC	mycophenolate
00054016325	NDC	mycophenolate
00004029830	NDC	mycophenolate
00004029809	NDC	mycophenolate
00004026129	NDC	mycophenolate
00004026043	NDC	mycophenolate
00004026001	NDC	mycophenolate
00004025943	NDC	mycophenolate
00004025905	NDC	mycophenolate
00004025901	NDC	mycophenolate
50242005121	NDC	rituximab
50242005306	NDC	rituximab
50242010801	NDC	rituximab
50242010901	NDC	rituximab
J9310	HCPCS	rituximab
J9312	HCPCS	rituximab
C9467	HCPCS	rituximab
J9311	HCPCS	rituximab
50242005110	NDC	rituximab
J7525	HCPCS	tacrolimus
J7508	HCPCS	tacrolimus
J7507	HCPCS	tacrolimus
J7503	HCPCS	tacrolimus
80197	CPT	tacrolimus
69452015520	NDC	tacrolimus
69452015420	NDC	tacrolimus
69452015320	NDC	tacrolimus
68992307503	NDC	tacrolimus
68992307501	NDC	tacrolimus
68992304003	NDC	tacrolimus
68992304001	NDC	tacrolimus
68992301003	NDC	tacrolimus
68992301001	NDC	tacrolimus
68258909901	NDC	tacrolimus
68084045111	NDC	tacrolimus
68084045101	NDC	tacrolimus
68084045011	NDC	tacrolimus
68084045001	NDC	tacrolimus
68084044911	NDC	tacrolimus
68084044901	NDC	tacrolimus
67544120580	NDC	tacrolimus
67544120560	NDC	tacrolimus
67544120553	NDC	tacrolimus
67263039601	NDC	tacrolimus
64380072206	NDC	tacrolimus
64380072106	NDC	tacrolimus
64380072006	NDC	tacrolimus
62175038237	NDC	tacrolimus
62175038137	NDC	tacrolimus
62175038037	NDC	tacrolimus
60429037901	NDC	tacrolimus
60429037801	NDC	tacrolimus
60429037701	NDC	tacrolimus
55111052701	NDC	tacrolimus
55111052601	NDC	tacrolimus
55111052501	NDC	tacrolimus
51079081820	NDC	tacrolimus
51079081801	NDC	tacrolimus
51079081720	NDC	tacrolimus
51079081701	NDC	tacrolimus
51079002820	NDC	tacrolimus
51079002801	NDC	tacrolimus
50742020901	NDC	tacrolimus
50742020801	NDC	tacrolimus
50742020701	NDC	tacrolimus
43353031780	NDC	tacrolimus
43353031770	NDC	tacrolimus
43353031753	NDC	tacrolimus
43353031716	NDC	tacrolimus
43353031709	NDC	tacrolimus
43353017880	NDC	tacrolimus
43353017860	NDC	tacrolimus
43353017853	NDC	tacrolimus
43353017809	NDC	tacrolimus
21695017000	NDC	tacrolimus
16729004301	NDC	tacrolimus
16729004201	NDC	tacrolimus
16729004101	NDC	tacrolimus
00904662461	NDC	tacrolimus
00904662361	NDC	tacrolimus
00904642561	NDC	tacrolimus
00781930401	NDC	tacrolimus
00781930301	NDC	tacrolimus
00781930201	NDC	tacrolimus
00781210401	NDC	tacrolimus
00781210301	NDC	tacrolimus
00781210201	NDC	tacrolimus
00591335901	NDC	tacrolimus
00469301601	NDC	tacrolimus
00469133050	NDC	tacrolimus
00469123050	NDC	tacrolimus
00469068773	NDC	tacrolimus
00469067773	NDC	tacrolimus
00469065773	NDC	tacrolimus
00469065711	NDC	tacrolimus
00469064773	NDC	tacrolimus
00469061773	NDC	tacrolimus
00469061711	NDC	tacrolimus
00469060773	NDC	tacrolimus
00378204705	NDC	tacrolimus
00378204701	NDC	tacrolimus
00378204605	NDC	tacrolimus
00378204601	NDC	tacrolimus
00378204505	NDC	tacrolimus
00378204501	NDC	tacrolimus
00078061805	NDC	tacrolimus
00078061705	NDC	tacrolimus
00078061605	NDC	tacrolimus

## Sheet: IPF codes
Code	Code Type	Description
516.31	ICD-9 Dx	Idiopathic pulmonary fibrosis
J84112	ICD-10 Dx	Idiopathic pulmonary fibrosis

## Sheet: HRCT
Code	Code Type	Description
71250	CPT	Computed tomography, thorax; without contrast material
71270	CPT	Computed tomography, thorax; without contrast material, followed by contrast material(s) and further sections

## Sheet: lung_biopsy
Code	Code Type	Description
31628	CPT	Bronchoscopy, rigid or flexible, including fluoroscopic guidance, when performed; with transbronchial lung biopsy(s), single lobe
31632	CPT	Bronchoscopy, rigid or flexible, including fluoroscopic guidance, when performed; with transbronchial lung biopsy(s), each additional lobe (List separately in addition to code for primary procedure)
31633	CPT	Bronchoscopy, rigid or flexible, including fluoroscopic guidance, when performed; with transbronchial needle aspiration biopsy(s), each additional lobe (List separately in addition to code for primary procedure)
31654	CPT	Bronchoscopy, rigid or flexible, including fluoroscopic guidance, when performed; with transendoscopic endobronchial ultrasound (EBUS) during bronchoscopic diagnostic or therapeutic intervention(s) for peripheral lesion(s) (List separately in addition to code for primary procedure[s])
32096	CPT	Thoracotomy, with diagnostic biopsy(ies) of lung infiltrate(s) (eg, wedge, incisional), unilateral
32097	CPT	Thoracotomy, with diagnostic biopsy(ies) of lung nodule(s) or mass(es) (eg, wedge, incisional), unilateral
32405	CPT	Biopsy, lung or mediastinum, percutaneous needle
32607	CPT	Thoracoscopy; with diagnostic biopsy(ies) of lung infiltrate(s) (eg, wedge, incisional), unilateral
32608	CPT	Thoracoscopy; with diagnostic biopsy(ies) of lung nodule(s) or mass(es) (eg, wedge, incisional), unilateral
33.20	ICD-9 Proc	Thoracoscopic lung biopsy
33.26	ICD-9 Proc	Closed (percutaneous)(needle) biopsy of lung
33.27	ICD-9 Proc	Closed endoscopic biopsy of lung
33.28	ICD-9 Proc	Open biopsy of lung
0BBC0ZX	ICD-10 Proc	Excision of Right Upper Lung Lobe, Open Approach, Diagnostic
0BBC3ZX	ICD-10 Proc	Excision of Right Upper Lung Lobe, Percutaneous Approach, Diagnostic
0BBC4ZX	ICD-10 Proc	Excision of Right Upper Lung Lobe, Percutaneous Endoscopic Approach, Diagnostic
0BBC7ZX	ICD-10 Proc	Excision of Right Upper Lung Lobe, Via Natural or Artificial Opening, Diagnostic
0BBC8ZX	ICD-10 Proc	Excision of Right Upper Lung Lobe, Via Natural or Artificial Opening Endoscopic, Diagnostic
0BBD0ZX	ICD-10 Proc	Excision of Right Middle Lung Lobe, Open Approach, Diagnostic
0BBD3ZX	ICD-10 Proc	Excision of Right Middle Lung Lobe, Percutaneous Approach, Diagnostic
0BBD4ZX	ICD-10 Proc	Excision of Right Middle Lung Lobe, Percutaneous Endoscopic Approach, Diagnostic
0BBD7ZX	ICD-10 Proc	Excision of Right Middle Lung Lobe, Via Natural or Artificial Opening, Diagnostic
0BBD8ZX	ICD-10 Proc	Excision of Right Middle Lung Lobe, Via Natural or Artificial Opening Endoscopic, Diagnostic
0BBF0ZX	ICD-10 Proc	Excision of Right Lower Lung Lobe, Open Approach, Diagnostic
0BBF3ZX	ICD-10 Proc	Excision of Right Lower Lung Lobe, Percutaneous Approach, Diagnostic
0BBF4ZX	ICD-10 Proc	Excision of Right Lower Lung Lobe, Percutaneous Endoscopic Approach, Diagnostic
0BBF7ZX	ICD-10 Proc	Excision of Right Lower Lung Lobe, Via Natural or Artificial Opening, Diagnostic
0BBF8ZX	ICD-10 Proc	Excision of Right Lower Lung Lobe, Via Natural or Artificial Opening Endoscopic, Diagnostic
0BBG0ZX	ICD-10 Proc	Excision of Left Upper Lung Lobe, Open Approach, Diagnostic
0BBG3ZX	ICD-10 Proc	Excision of Left Upper Lung Lobe, Percutaneous Approach, Diagnostic
0BBG4ZX	ICD-10 Proc	Excision of Left Upper Lung Lobe, Percutaneous Endoscopic Approach, Diagnostic
0BBG7ZX	ICD-10 Proc	Excision of Left Upper Lung Lobe, Via Natural or Artificial Opening, Diagnostic
0BBG8ZX	ICD-10 Proc	Excision of Left Upper Lung Lobe, Via Natural or Artificial Opening Endoscopic, Diagnostic
0BBH0ZX	ICD-10 Proc	Excision of Lung Lingula, Open Approach, Diagnostic
0BBH3ZX	ICD-10 Proc	Excision of Lung Lingula, Percutaneous Approach, Diagnostic
0BBH4ZX	ICD-10 Proc	Excision of Lung Lingula, Percutaneous Endoscopic Approach, Diagnostic
0BBH7ZX	ICD-10 Proc	Excision of Lung Lingula, Via Natural or Artificial Opening, Diagnostic
0BBH8ZX	ICD-10 Proc	Excision of Lung Lingula, Via Natural or Artificial Opening Endoscopic, Diagnostic
0BBJ0ZX	ICD-10 Proc	Excision of Left Lower Lung Lobe, Open Approach, Diagnostic
0BBJ3ZX	ICD-10 Proc	Excision of Left Lower Lung Lobe, Percutaneous Approach, Diagnostic
0BBJ4ZX	ICD-10 Proc	Excision of Left Lower Lung Lobe, Percutaneous Endoscopic Approach, Diagnostic
0BBJ7ZX	ICD-10 Proc	Excision of Left Lower Lung Lobe, Via Natural or Artificial Opening, Diagnostic
0BBJ8ZX	ICD-10 Proc	Excision of Left Lower Lung Lobe, Via Natural or Artificial Opening Endoscopic, Diagnostic
0BBK0ZX	ICD-10 Proc	Excision of Right Lung, Open Approach, Diagnostic
0BBK3ZX	ICD-10 Proc	Excision of Right Lung, Percutaneous Approach, Diagnostic
0BBK4ZX	ICD-10 Proc	Excision of Right Lung, Percutaneous Endoscopic Approach, Diagnostic
0BBK7ZX	ICD-10 Proc	Excision of Right Lung, Via Natural or Artificial Opening, Diagnostic
0BBK8ZX	ICD-10 Proc	Excision of Right Lung, Via Natural or Artificial Opening Endoscopic, Diagnostic
0BBL0ZX	ICD-10 Proc	Excision of Left Lung, Open Approach, Diagnostic
0BBL3ZX	ICD-10 Proc	Excision of Left Lung, Percutaneous Approach, Diagnostic
0BBL4ZX	ICD-10 Proc	Excision of Left Lung, Percutaneous Endoscopic Approach, Diagnostic
0BBL7ZX	ICD-10 Proc	Excision of Left Lung, Via Natural or Artificial Opening, Diagnostic
0BBL8ZX	ICD-10 Proc	Excision of Left Lung, Via Natural or Artificial Opening Endoscopic, Diagnostic
0BBM0ZX	ICD-10 Proc	Excision of Bilateral Lungs, Open Approach, Diagnostic
0BBM3ZX	ICD-10 Proc	Excision of Bilateral Lungs, Percutaneous Approach, Diagnostic
0BBM4ZX	ICD-10 Proc	Excision of Bilateral Lungs, Percutaneous Endoscopic Approach, Diagnostic
0BBM7ZX	ICD-10 Proc	Excision of Bilateral Lungs, Via Natural or Artificial Opening, Diagnostic
0BBM8ZX	ICD-10 Proc	Excision of Bilateral Lungs, Via Natural or Artificial Opening Endoscopic, Diagnostic
0BDC4ZX	ICD-10 Proc	Extraction of Right Upper Lung Lobe, Percutaneous Endoscopic Approach, Diagnostic
0BDC8ZX	ICD-10 Proc	Extraction of Right Upper Lung Lobe, Via Natural or Artificial Opening Endoscopic, Diagnostic
0BDD4ZX	ICD-10 Proc	Extraction of Right Middle Lung Lobe, Percutaneous Endoscopic Approach, Diagnostic
0BDD8ZX	ICD-10 Proc	Extraction of Right Middle Lung Lobe, Via Natural or Artificial Opening Endoscopic, Diagnostic
0BDF4ZX	ICD-10 Proc	Extraction of Right Lower Lung Lobe, Percutaneous Endoscopic Approach, Diagnostic
0BDF8ZX	ICD-10 Proc	Extraction of Right Lower Lung Lobe, Via Natural or Artificial Opening Endoscopic, Diagnostic
0BDG4ZX	ICD-10 Proc	Extraction of Left Upper Lung Lobe, Percutaneous Endoscopic Approach, Diagnostic
0BDG8ZX	ICD-10 Proc	Extraction of Left Upper Lung Lobe, Via Natural or Artificial Opening Endoscopic, Diagnostic
0BDH4ZX	ICD-10 Proc	Extraction of Lung Lingula, Percutaneous Endoscopic Approach, Diagnostic
0BDH8ZX	ICD-10 Proc	Extraction of Lung Lingula, Via Natural or Artificial Opening Endoscopic, Diagnostic
0BDJ4ZX	ICD-10 Proc	Extraction of Left Lower Lung Lobe, Percutaneous Endoscopic Approach, Diagnostic
0BDJ8ZX	ICD-10 Proc	Extraction of Left Lower Lung Lobe, Via Natural or Artificial Opening Endoscopic, Diagnostic
0BDK4ZX	ICD-10 Proc	Extraction of Right Lung, Percutaneous Endoscopic Approach, Diagnostic
0BDK8ZX	ICD-10 Proc	Extraction of Right Lung, Via Natural or Artificial Opening Endoscopic, Diagnostic
0BDL4ZX	ICD-10 Proc	Extraction of Left Lung, Percutaneous Endoscopic Approach, Diagnostic
0BDL8ZX	ICD-10 Proc	Extraction of Left Lung, Via Natural or Artificial Opening Endoscopic, Diagnostic
0BDM4ZX	ICD-10 Proc	Extraction of Bilateral Lungs, Percutaneous Endoscopic Approach, Diagnostic
0BDM8ZX	ICD-10 Proc	Extraction of Bilateral Lungs, Via Natural or Artificial Opening Endoscopic, Diagnostic
31622	CPT	Bronchoscopy, rigid or flexible, including fluoroscopic guidance, when performed; diagnostic, with cell washing, when performed (separate procedure)
31623	CPT	Bronchoscopy, rigid or flexible, including fluoroscopic guidance, when performed; with brushing or protected brushings
31624	CPT	Bronchoscopy, rigid or flexible, including fluoroscopic guidance, when performed; with bronchial alveolar lavage
0B9C0ZX	ICD-10 Proc	Drainage of Right Upper Lung Lobe, Open Approach, Diagnostic
0B9C3ZX	ICD-10 Proc	Drainage of Right Upper Lung Lobe, Percutaneous Approach, Diagnostic
0B9C4ZX	ICD-10 Proc	Drainage of Right Upper Lung Lobe, Percutaneous Endoscopic Approach, Diagnostic
0B9C7ZX	ICD-10 Proc	Drainage of Right Upper Lung Lobe, Via Natural or Artificial Opening, Diagnostic
0B9C8ZX	ICD-10 Proc	Drainage of Right Upper Lung Lobe, Via Natural or Artificial Opening Endoscopic, Diagnostic
0B9D0ZX	ICD-10 Proc	Drainage of Right Middle Lung Lobe, Open Approach, Diagnostic
0B9D3ZX	ICD-10 Proc	Drainage of Right Middle Lung Lobe, Percutaneous Approach, Diagnostic
0B9D4ZX	ICD-10 Proc	Drainage of Right Middle Lung Lobe, Percutaneous Endoscopic Approach, Diagnostic
0B9D7ZX	ICD-10 Proc	Drainage of Right Middle Lung Lobe, Via Natural or Artificial Opening, Diagnostic
0B9D8ZX	ICD-10 Proc	Drainage of Right Middle Lung Lobe, Via Natural or Artificial Opening Endoscopic, Diagnostic
0B9F0ZX	ICD-10 Proc	Drainage of Right Lower Lung Lobe, Open Approach, Diagnostic
0B9F3ZX	ICD-10 Proc	Drainage of Right Lower Lung Lobe, Percutaneous Approach, Diagnostic
0B9F4ZX	ICD-10 Proc	Drainage of Right Lower Lung Lobe, Percutaneous Endoscopic Approach, Diagnostic
0B9F7ZX	ICD-10 Proc	Drainage of Right Lower Lung Lobe, Via Natural or Artificial Opening, Diagnostic
0B9F8ZX	ICD-10 Proc	Drainage of Right Lower Lung Lobe, Via Natural or Artificial Opening Endoscopic, Diagnostic
0B9G0ZX	ICD-10 Proc	Drainage of Left Upper Lung Lobe, Open Approach, Diagnostic
0B9G3ZX	ICD-10 Proc	Drainage of Left Upper Lung Lobe, Percutaneous Approach, Diagnostic
0B9G4ZX	ICD-10 Proc	Drainage of Left Upper Lung Lobe, Percutaneous Endoscopic Approach, Diagnostic
0B9G7ZX	ICD-10 Proc	Drainage of Left Upper Lung Lobe, Via Natural or Artificial Opening, Diagnostic
0B9G8ZX	ICD-10 Proc	Drainage of Left Upper Lung Lobe, Via Natural or Artificial Opening Endoscopic, Diagnostic
0B9H0ZX	ICD-10 Proc	Drainage of Lung Lingula, Open Approach, Diagnostic
0B9H3ZX	ICD-10 Proc	Drainage of Lung Lingula, Percutaneous Approach, Diagnostic
0B9H4ZX	ICD-10 Proc	Drainage of Lung Lingula, Percutaneous Endoscopic Approach, Diagnostic
0B9H7ZX	ICD-10 Proc	Drainage of Lung Lingula, Via Natural or Artificial Opening, Diagnostic
0B9H8ZX	ICD-10 Proc	Drainage of Lung Lingula, Via Natural or Artificial Opening Endoscopic, Diagnostic
0B9J0ZX	ICD-10 Proc	Drainage of Left Lower Lung Lobe, Open Approach, Diagnostic
0B9J3ZX	ICD-10 Proc	Drainage of Left Lower Lung Lobe, Percutaneous Approach, Diagnostic
0B9J4ZX	ICD-10 Proc	Drainage of Left Lower Lung Lobe, Percutaneous Endoscopic Approach, Diagnostic
0B9J7ZX	ICD-10 Proc	Drainage of Left Lower Lung Lobe, Via Natural or Artificial Opening, Diagnostic
0B9J8ZX	ICD-10 Proc	Drainage of Left Lower Lung Lobe, Via Natural or Artificial Opening Endoscopic, Diagnostic
0B9K0ZX	ICD-10 Proc	Drainage of Right Lung, Open Approach, Diagnostic
0B9K3ZX	ICD-10 Proc	Drainage of Right Lung, Percutaneous Approach, Diagnostic
0B9K4ZX	ICD-10 Proc	Drainage of Right Lung, Percutaneous Endoscopic Approach, Diagnostic
0B9K7ZX	ICD-10 Proc	Drainage of Right Lung, Via Natural or Artificial Opening, Diagnostic
0B9K8ZX	ICD-10 Proc	Drainage of Right Lung, Via Natural or Artificial Opening Endoscopic, Diagnostic
0B9L0ZX	ICD-10 Proc	Drainage of Left Lung, Open Approach, Diagnostic
0B9L3ZX	ICD-10 Proc	Drainage of Left Lung, Percutaneous Approach, Diagnostic
0B9L4ZX	ICD-10 Proc	Drainage of Left Lung, Percutaneous Endoscopic Approach, Diagnostic
0B9L7ZX	ICD-10 Proc	Drainage of Left Lung, Via Natural or Artificial Opening, Diagnostic
0B9L8ZX	ICD-10 Proc	Drainage of Left Lung, Via Natural or Artificial Opening Endoscopic, Diagnostic
0B9M0ZX	ICD-10 Proc	Drainage of Bilateral Lungs, Open Approach, Diagnostic
0B9M3ZX	ICD-10 Proc	Drainage of Bilateral Lungs, Percutaneous Approach, Diagnostic
0B9M4ZX	ICD-10 Proc	Drainage of Bilateral Lungs, Percutaneous Endoscopic Approach, Diagnostic
0B9M7ZX	ICD-10 Proc	Drainage of Bilateral Lungs, Via Natural or Artificial Opening, Diagnostic
0B9M8ZX	ICD-10 Proc	Drainage of Bilateral Lungs, Via Natural or Artificial Opening Endoscopic, Diagnostic

## Sheet: lung_trans
Code	Code Type	Description
32855	CPT	Backbench standard preparation of cadaver donor lung allograft prior to transplantation, including dissection of allograft from surrounding soft tissues to prepare pulmonary venous/atrial cuff, pulmonary artery, and bronchus; unilateral
32856	CPT	Backbench standard preparation of cadaver donor lung allograft prior to transplantation, including dissection of allograft from surrounding soft tissues to prepare pulmonary venous/atrial cuff, pulmonary artery, and bronchus; bilateral
33933	CPT	Backbench standard preparation of cadaver donor heart/lung allograft prior to transplantation, including dissection of allograft from surrounding soft tissues to prepare aorta, superior vena cava, inferior vena cava, and trachea for implantation
32851	CPT	Lung transplant, single; without cardiopulmonary bypass
32852	CPT	Lung transplant, single; with cardiopulmonary bypass
32853	CPT	Lung transplant, double (bilateral sequential or en bloc); without cardiopulmonary bypass
32854	CPT	Lung transplant, double (bilateral sequential or en bloc); with cardiopulmonary bypass
33935	CPT	Heart-lung transplant with recipient cardiectomy-pneumonectomy
S2060	HCPCS	Lobar lung transplantation
0BYC0Z0	ICD-10 Proc	Transplantation of Right Upper Lung Lobe, Allogeneic, Open Approach
0BYC0Z1	ICD-10 Proc	Transplantation of Right Upper Lung Lobe, Syngeneic, Open Approach
0BYC0Z2	ICD-10 Proc	Transplantation of Right Upper Lung Lobe, Zooplastic, Open Approach
0BYD0Z0	ICD-10 Proc	Transplantation of Right Middle Lung Lobe, Allogeneic, Open Approach
0BYD0Z1	ICD-10 Proc	Transplantation of Right Middle Lung Lobe, Syngeneic, Open Approach
0BYD0Z2	ICD-10 Proc	Transplantation of Right Middle Lung Lobe, Zooplastic, Open Approach
0BYF0Z0	ICD-10 Proc	Transplantation of Right Lower Lung Lobe, Allogeneic, Open Approach
0BYF0Z1	ICD-10 Proc	Transplantation of Right Lower Lung Lobe, Syngeneic, Open Approach
0BYF0Z2	ICD-10 Proc	Transplantation of Right Lower Lung Lobe, Zooplastic, Open Approach
0BYG0Z0	ICD-10 Proc	Transplantation of Left Upper Lung Lobe, Allogeneic, Open Approach
0BYG0Z1	ICD-10 Proc	Transplantation of Left Upper Lung Lobe, Syngeneic, Open Approach
0BYG0Z2	ICD-10 Proc	Transplantation of Left Upper Lung Lobe, Zooplastic, Open Approach
0BYH0Z0	ICD-10 Proc	Transplantation of Lung Lingula, Allogeneic, Open Approach
0BYH0Z1	ICD-10 Proc	Transplantation of Lung Lingula, Syngeneic, Open Approach
0BYH0Z2	ICD-10 Proc	Transplantation of Lung Lingula, Zooplastic, Open Approach
0BYJ0Z0	ICD-10 Proc	Transplantation of Left Lower Lung Lobe, Allogeneic, Open Approach
0BYJ0Z1	ICD-10 Proc	Transplantation of Left Lower Lung Lobe, Syngeneic, Open Approach
0BYJ0Z2	ICD-10 Proc	Transplantation of Left Lower Lung Lobe, Zooplastic, Open Approach
0BYK0Z0	ICD-10 Proc	Transplantation of Right Lung, Allogeneic, Open Approach
0BYK0Z1	ICD-10 Proc	Transplantation of Right Lung, Syngeneic, Open Approach
0BYK0Z2	ICD-10 Proc	Transplantation of Right Lung, Zooplastic, Open Approach
0BYL0Z0	ICD-10 Proc	Transplantation of Left Lung, Allogeneic, Open Approach
0BYL0Z1	ICD-10 Proc	Transplantation of Left Lung, Syngeneic, Open Approach
0BYL0Z2	ICD-10 Proc	Transplantation of Left Lung, Zooplastic, Open Approach
0BYM0Z0	ICD-10 Proc	Transplantation of Bilateral Lungs, Allogeneic, Open Approach
0BYM0Z1	ICD-10 Proc	Transplantation of Bilateral Lungs, Syngeneic, Open Approach
0BYM0Z2	ICD-10 Proc	Transplantation of Bilateral Lungs, Zooplastic, Open Approach
33.50	ICD-9 Proc	Lung transplantation, NOS
33.51	ICD-9 Proc	Unilateral lung transplantation
33.52	ICD-9 Proc	Bilateral lung transplantation
33.6	ICD-9 Proc	Combined heart-lung transplantation
T8630	ICD-10 Dx	Unspecified complication of heart-lung transplant
T8631	ICD-10 Dx	Heart-lung transplant rejection
T8632	ICD-10 Dx	Heart-lung transplant failure
T8633	ICD-10 Dx	Heart-lung transplant infection
T8639	ICD-10 Dx	Other complications of heart-lung transplant
T86810	ICD-10 Dx	Lung transplant rejection
T86811	ICD-10 Dx	Lung transplant failure
T86812	ICD-10 Dx	Lung transplant infection
T86818	ICD-10 Dx	Other complications of lung transplant
T86819	ICD-10 Dx	Unspecified complication of lung transplant
Z4824	ICD-10 Dx	Encounter for aftercare following lung transplant
Z48280	ICD-10 Dx	Encounter for aftercare following heart-lung transplant
Z942	ICD-10 Dx	Lung transplant status
Z943	ICD-10 Dx	Heart and lungs transplant status
996.84	ICD-9 Dx	Complications of transplanted lung
V42.6	ICD-9 Dx	Lung replaced by transplant

## Sheet: Ventilator
Code	Code Type	Description
J95851	ICD-10 Dx	Ventilator associated pneumonia
J95859	ICD-10 Dx	Other complication of respirator [ventilator]
31820	CPT	Surgical closure tracheostomy or fistula; without plastic repair
31825	CPT	Surgical closure tracheostomy or fistula; with plastic repair
31502	CPT	Tracheotomy tube change prior to establishment of fistula tract
31613	CPT	Tracheostoma revision; simple, without flap rotation
31614	CPT	Tracheostoma revision; complex, with flap rotation
31615	CPT	Tracheobronchoscopy through established tracheostomy incision
0B21XEZ	ICD-10 Proc	Change Endotracheal Airway in Trachea, External Approach
0B21XFZ	ICD-10 Proc	Change Tracheostomy Device in Trachea, External Approach
5A09357	ICD-10 Proc	Assistance with Respiratory Ventilation, Less than 24 Consecutive Hours, Continuous Positive Airway Pressure
5A09358	ICD-10 Proc	Assistance with Respiratory Ventilation, Less than 24 Consecutive Hours, Intermittent Positive Airway Pressure
5A09359	ICD-10 Proc	Assistance with Respiratory Ventilation, Less than 24 Consecutive Hours, Continuous Negative Airway Pressure
5A0935B	ICD-10 Proc	Assistance with Respiratory Ventilation, Less than 24 Consecutive Hours, Intermittent Negative Airway Pressure
5A0935Z	ICD-10 Proc	Assistance with Respiratory Ventilation, Less than 24 Consecutive Hours
5A09457	ICD-10 Proc	Assistance with Respiratory Ventilation, 24-96 Consecutive Hours, Continuous Positive Airway Pressure
5A09458	ICD-10 Proc	Assistance with Respiratory Ventilation, 24-96 Consecutive Hours, Intermittent Positive Airway Pressure
5A09459	ICD-10 Proc	Assistance with Respiratory Ventilation, 24-96 Consecutive Hours, Continuous Negative Airway Pressure
5A0945B	ICD-10 Proc	Assistance with Respiratory Ventilation, 24-96 Consecutive Hours, Intermittent Negative Airway Pressure
5A0945Z	ICD-10 Proc	Assistance with Respiratory Ventilation, 24-96 Consecutive Hours
5A09557	ICD-10 Proc	Assistance with Respiratory Ventilation, Greater than 96 Consecutive Hours, Continuous Positive Airway Pressure
5A09558	ICD-10 Proc	Assistance with Respiratory Ventilation, Greater than 96 Consecutive Hours, Intermittent Positive Airway Pressure
5A09559	ICD-10 Proc	Assistance with Respiratory Ventilation, Greater than 96 Consecutive Hours, Continuous Negative Airway Pressure
5A0955B	ICD-10 Proc	Assistance with Respiratory Ventilation, Greater than 96 Consecutive Hours, Intermittent Negative Airway Pressure
5A0955Z	ICD-10 Proc	Assistance with Respiratory Ventilation, Greater than 96 Consecutive Hours
5A1935Z	ICD-10 Proc	Respiratory Ventilation, Less than 24 Consecutive Hours
5A1945Z	ICD-10 Proc	Respiratory Ventilation, 24-96 Consecutive Hours
5A1955Z	ICD-10 Proc	Respiratory Ventilation, Greater than 96 Consecutive Hours
94002	CPT	Ventilation assist and management, initiation of pressure or volume preset ventilators for assisted or controlled breathing; hospital inpatient/observation, initial day
94003	CPT	Ventilation assist and management, initiation of pressure or volume preset ventilators for assisted or controlled breathing; hospital inpatient/observation, each subsequent day
94004	CPT	Ventilation assist and management, initiation of pressure or volume preset ventilators for assisted or controlled breathing; nursing facility, per day
94005	CPT	Home ventilator management care plan oversight of a patient (patient not present) in home, domiciliary or rest home (eg, assisted living) requiring review of status, review of laboratories and other studies and revision of orders and respiratory care plan (as appropriate), within a calendar month, 30 minutes or more
94660	CPT	Continuous positive airway pressure ventilation (CPAP), initiation and management
94662	CPT	Continuous negative pressure ventilation (CNP), initiation and management
99504	CPT	Home visit for mechanical ventilation care
Z9912	ICD-10 Dx	Encounter for respirator [ventilator] dependence during power failure
Z9911	ICD-10 Dx	Dependence on respirator [ventilator] status
5A19054	ICD-10 Proc	Respiratory Ventilation, Single, Nonmechanical
0BH13EZ	ICD-10 Proc	Insertion of Endotracheal Airway into Trachea, Percutaneous Approach
0BH17EZ	ICD-10 Proc	Insertion of Endotracheal Airway into Trachea, Via Natural or Artificial Opening
0BH18EZ	ICD-10 Proc	Insertion of Endotracheal Airway into Trachea, Via Natural or Artificial Opening Endoscopic
31500	CPT	Intubation, endotracheal, emergency procedure
31600	CPT	Tracheostomy, planned (separate procedure);
31603	CPT	Tracheostomy, emergency procedure; transtracheal
31605	CPT	Tracheostomy, emergency procedure; cricothyroid membrane
31610	CPT	Tracheostomy, fenestration procedure with skin flaps
0B110F4	ICD-10 Proc	Bypass Trachea to Cutaneous with Tracheostomy Device, Open Approach
0B110Z4	ICD-10 Proc	Bypass Trachea to Cutaneous, Open Approach
0B113F4	ICD-10 Proc	Bypass Trachea to Cutaneous with Tracheostomy Device, Percutaneous Approach
0B113Z4	ICD-10 Proc	Bypass Trachea to Cutaneous, Percutaneous Approach
0B114F4	ICD-10 Proc	Bypass Trachea to Cutaneous with Tracheostomy Device, Percutaneous Endoscopic Approach
0B114Z4	ICD-10 Proc	Bypass Trachea to Cutaneous, Percutaneous Endoscopic Approach
997.31	ICD-9 Dx	Ventilator associated pneumonia
V46.11	ICD-9 Dx	Dependence on respirator, status
V46.12	ICD-9 Dx	Encounter for respirator dependence during power failure
V46.13	ICD-9 Dx	Encounter for weaning from respirator [ventilator]
V46.14	ICD-9 Dx	Mechanical complication of respirator [ventilator]
93.9	ICD-9 Proc	Non-invasive mechanical ventilation
93.91	ICD-9 Proc	Intermittent positive pressure breathing (IPPB)
96.7	ICD-9 Proc	Continuous invasive mechanical ventilation of unspecified duration
96.71	ICD-9 Proc	Continuous invasive mechanical ventilation for less than 96 consecutive hours
96.72	ICD-9 Proc	Continuous invasive mechanical ventilation for 96 consecutive hours or more

## Sheet: hypoxemia
Code	Code Type	Description
799.02	ICD-9 Dx	Hypoxemia
J9601	ICD-10 Dx	Acute respiratory failure with hypoxia
J9611	ICD-10 Dx	Chronic respiratory failure with hypoxia
J9621	ICD-10 Dx	Acute and chronic respiratory failure with hypoxia
J9691	ICD-10 Dx	Respiratory failure, unspecified with hypoxia
R0902	ICD-10 Dx	Hypoxemia

[truncated: 10 more sheets: Oxygen_titr, resp_therapy, pulm_rehab, pulm_htn, GRD, sleep_apnea, COPD, asthma, classification codes, Consolidated Study Codes]
